# Supplementary material for: Model-driven analysis of experimentally determined growth phenotypes for 465 yeast gene deletion mutants under 16 different conditions
Source: Genome Biol. 2008 Sep 22;9(9):R140. doi: 10.1186/gb-2008-9-9-r140 (PMC2592718; doi:10.1186/gb-2008-9-9-r140)
Supplement: Additional data file 2 — Table S1 contains the original experimental phenotype measurements for 465 gene deletion strains under the 16 different conditions. Table S2 contains the changes made to the experimental data based on the re-checking of mutants whose original phenotype disagreed with iFF708 model predictions. Table S3 contains the refined experimental data. Table S4 contains the upper bounds used for the three yeast models in order to model the 16 experimental conditions. Table S5 contains a list of changes made to the three models used in the current study. Table S6 contains a list of mutants that were predicted to be discordant by the iFF708 model, and therefore submitted to experimental verification. Table S7 contains guidelines for interpreting patterns of discordance between experimentally generated mutant phenotypes and corresponding model predictions. Table S8 contains a list of all discordances that remained after the experimental refinement, and our interpretation of them, based on the guidelines laid out in Table S7. [file gb-2008-9-9-r140-S2.xls]

## Sheet: Table S1
TABLE S1:RAW EXPERIMENTAL RESULTS
		'YPAc'	'YPEtOH'	'YPGal'	'YPD'	'YPGly'	'YPLac'	'YPTE No O2'	'YPRaff'	'SC-ade'	'Sc-all'	'SC-arg'	'SC-ino'	'SC-lys'	'SC-met'	'SD Minimal Media'	'YPTE No Glucose'
	'YAL023C'	2	2	2	2	2	2	2	2	2	2	2	2	2	2	2	2
	'YAL054C'	2	2	2	2	2	2	2	2	2	2	2	2	2	2	2	2
	'YAL062W'	2	2	2	2	2	2	2	2	2	2	2	2	2	2	2	2
	'YAR015W'	2	2	2	2	2	2	2	2	2	2	2	2	2	2	2	2
	'YAR035W'	2	2	2	2	2	2	2	2	2	2	2	2	2	2	2	2
	'YBL013W'	2	2	2	2	2	2	2	2	2	2	2	2	2	2	2	2
	'YBL015W'	2	2	2	2	2	2	2	2	2	2	2	2	2	2	2	2
	'YBL033C'	2	2	2	2	2	2	2	2	2	2	2	2	2	2	2	2
	'YBL039C'	2	2	2	2	2	2	2	2	2	2	2	2	2	2	2	2
	'YBL042C'	2	2	1.5	2	2	2	2	1.5	2	2	2	2	2	2	2	2
	'YBL045C'	0	0	2	2	0	0	2	2	2	2	2	2	2	2	2	0
	'YBL068W'	2	2	2	2	2	2	2	2	2	2	2	2	2	2	2	2
	'YBL098W'	2	2	2	2	2	2	2	2	2	2	2	2	2	2	2	2
	'YBL099W'	0	0	2	2	0	0	1.5	2	2	2	2	2	2	2	2	0
	'YBR001C'	2	2	2	2	2	2	2	2	2	2	2	2	2	2	2	2
	'YBR006W'	2	2	2	2	2	2	2	2	2	2	2	2	2	2	2	2
	'YBR018C'	2	2	0	2	2	2	2	2	2	2	2	2	2	2	2	2
	'YBR019C'	2	2	0	2	2	2	2	2	2	2	2	2	2	2	2	2
	'YBR020W'	2	2	0	2	2	2	2	2	2	2	2	2	2	2	2	2
	'YBR023C'	2	2	2	2	2	2	2	2	2	2	2	2	2	2	2	2
	'YBR029C'	2	2	2	2	2	2	2	2	2	2	2	2	2	2	2	2
	'YBR034C'	2	2	2	2	2	2	2	2	2	2	2	2	2	2	2	2
	'YBR035C'	2	2	2	2	2	2	2	2	2	2	2	2	2	2	2	2
	'YBR036C'	2	2	2	2	2	2	2	2	2	2	2	2	2	2	2	2
	'YBR038W'	2	2	2	2	2	2	2	2	2	2	2	2	2	2	2	2
	'YBR068C'	2	2	2	2	2	2	2	2	2	1	1	2	1	1.5	2	2
	'YBR069C'	2	2	2	2	2	2	2	2	2	2	2	2	2	2	2	2
	'YBR084W'	2	2	2	2	2	2	2	2	2	2	2	2	2	2	2	2
	'YBR126C'	0	0	0	0	0	0	0	0	0	0	0	0	0	0	0	0
	'YBR145W'	2	2	2	2	2	2	2	2	2	2	2	2	2	2	2	2
	'YBR149W'	2	2	2	2	2	2	2	2	2	2	2	2	2	2	2	2
	'YBR176W'	2	2	2	2	2	2	2	2	1.5	2	2	1	2	2	2	2
	'YBR184W'	2	2	2	2	2	2	2	2	2	2	2	2	2	2	2	2
	'YBR199W'	2	2	2	2	2	2	2	2	2	2	2	2	2	2	2	2
	'YBR205W'	2	2	2	2	2	2	2	2	2	2	2	2	2	2	2	2
	'YBR208C'	2	2	2	2	2	2	2	2	2	2	2	2	2	2	2	2
	'YBR218C'	2	2	2	2	2	2	2	2	2	2	2	2	2	2	2	2
	'YBR221C'	0.5	2	1.5	2	1	1.5	2	2	2	2	2	2	2	2	2	2
	'YBR244W'	2	2	2	2	2	2	2	2	2	2	2	2	2	2	2	2
	'YBR248C'	2	2	2	2	2	2	2	2	2	2	2	2	2	2	2	2
	'YBR249C'	2	2	2	2	2	2	2	2	2	2	2	2	2	2	2	2
	'YBR263W'	2	2	2	2	2	2	2	2	2	2	2	2	2	2	2	2
	'YBR284W'	2	2	2	2	2	2	2	2	2	2	2	2	2	2	2	2
	'YBR291C'	2	2	2	2	2	2	2	2	2	2	2	2	2	2	2	2
	'YBR294W'	2	2	2	2	2	2	2	2	2	2	2	2	2	2	2	2
	'YBR298C'	2	2	2	2	2	2	2	2	2	2	2	2	2	2	2	2
	'YBR299W'	2	2	2	2	2	2	2	2	2	2	2	2	2	2	2	2
	'YCL009C'	2	2	2	2	2	2	2	2	2	2	2	2	2	2	2	2
	'YCL025C'	2	2	2	2	2	2	2	2	2	2	2	2	2	2	2	2
	'YCL030C'	2	2	2	2	2	2	2	2	2	2	2	2	2	2	2	2
	'YCL040W'	2	2	2	2	2	2	2	2	2	2	2	2	2	2	2	2
	'YCL050C'	2	2	2	2	2	2	2	2	2	2	2	2	2	2	2	2
	'YCL064C'	2	2	2	2	2	2	2	2	2	2	2	2	2	2	2	2
	'YCR005C'	2	2	2	2	2	2	2	2	2	2	2	2	2	2	2	2
	'YCR024C'	0	0	2	2	0	0	2	2	2	2	2	2	2	2	2	0
	'YCR024C-A'	2	2	2	2	2	2	2	2	2	2	2	2	2	2	2	2
	'YCR028C'	2	2	2	2	2	2	2	2	1.5	1.5	2	2	2	1.5	2	2
	'YCR032W'	2	2	2	2	2	2	2	2	2	2	2	2	2	2	2	2
	'YCR036W'	2	2	2	2	2	2	2	2	2	2	2	2	2	2	2	2
	'YCR053W'	2	2	2	2	2	2	2	2	2	2	2	2	2	2	2	2
	'YDL021W'	2	2	2	2	2	2	2	2	2	2	2	2	2	2	2	2
	'YDL022W'	2	2	2	2	2	2	2	2	2	2	2	2	2	2	2	2
	'YDL040C'	1	1.5	1	1.5	1	2	1.5	2	1.5	1.5	1.5	1	2	1.5	2	1
	'YDL052C'	2	2	2	2	2	2	2	2	2	2	2	2	2	2	2	2
	'YDL066W'	2	2	2	2	2	2	1	2	2	2	2	2	2	2	2	2
	'YDL067C'	0	0	2	2	0	0	2	1	2	2	2	2	2	2	2	0
	'YDL078C'	2	2	2	2	2	2	2	2	2	2	2	2	2	2	2	2
	'YDL085W'	2	2	2	2	2	2	2	2	2	2	2	2	2	2	2	2
	'YDL090C'	2	2	2	2	2	2	2	2	2	2	2	2	0.5	2	1.5	2
	'YDL093W'	2	2	2	2	2	2	2	2	2	2	2	2	2	2	2	2
	'YDL095W'	2	2	2	2	2	2	2	2	2	2	2	2	2	2	2	2
	'YDL100C'	2	2	2	2	2	2	2	2	2	2	2	2	2	2	2	2
	'YDL131W'	2	2	2	2	2	2	2	2	2	2	2	2	2	2	2	2
	'YDL142C'	2	1.5	2	2	2	2	2	2	2	2	2	2	2	2	2	2
	'YDL168W'	2	2	2	2	2	2	2	2	2	2	2	2	2	2	2	2
	'YDL171C'	2	2	2	2	2	2	2	2	2	2	2	2	2	2	2	2
	'YDL174C'	2	2	2	2	2	2	2	2	2	2	2	2	2	2	2	2
	'YDL182W'	2	2	2	2	2	2	2	2	2	2	2	2	2	2	2	2
	'YDL210W'	2	2	2	2	2	2	2	2	2	2	2	2	2	2	2	2
	'YDL215C'	2	2	2	2	1.5	2	2	2	2	2	2	2	2	2	2	2
	'YDR001C'	2	2	2	2	2	2	2	2	2	2	2	2	2	2	2	2
	'YDR007W'	2	2	2	2	2	2	2	2	2	2	2	2	2	2	0	2
	'YDR019C'	2	2	2	2	2	2	2	2	2	2	2	2	2	2	2	2
	'YDR035W'	2	2	2	2	2	2	2	2	2	2	2	2	2	2	2	2
	'YDR046C'	2	2	2	2	2	2	2	2	2	2	2	2	2	2	2	2
	'YDR072C'	2	2	2	2	2	2	2	2	2	2	2	2	2	2	2	2
	'YDR074W'	2	2	2	2	2	2	2	2	2	2	2	2	2	2	2	2
	'YDR111C'	2	2	2	2	2	2	2	2	2	2	2	2	2	2	2	2
	'YDR147W'	2	2	2	2	2	2	2	2	2	2	2	2	2	2	2	2
	'YDR148C'	0.5	2	2	2	1	1	2	2	2	2	2	2	2	2	2	1
	'YDR178W'	2	1	2	2	2	2	2	2	2	2	2	2	2	2	2	1
	'YDR226W'	2	1	1.5	1.5	1	1	2	2	2	1.5	1.5	1	1.5	2	1.5	1
	'YDR242W'	2	2	2	2	2	2	2	2	2	2	2	2	2	2	2	2
	'YDR256C'	2	2	2	2	2	2	2	2	2	2	2	2	2	2	2	2
	'YDR261C'	2	2	2	2	2	2	2	2	2	2	2	2	2	2	2	2
	'YDR268W'	0	0	2	2	0	0	2	1	2	2	2	2	2	2	2	0
	'YDR272W'	2	2	2	2	2	2	2	2	2	2	2	2	2	2	2	2
	'YDR284C'	2	2	2	2	2	2	2	2	2	2	2	2	2	2	2	2
	'YDR294C'	2	2	2	2	2	2	2	2	2	2	2	2	2	2	2	2
	'YDR297W'	2	2	2	2	2	2	2	2	2	2	2	2	2	2	2	2
	'YDR298C'	0	0	2	2	0	0	2	2	2	2	2	2	2	2	2	0
	'YDR300C'	0	0	0	0	0	0	0	0	0	0	0	0	0	0	0	0
	'YDR321W'	2	2	2	2	2	2	2	2	2	2	2	2	2	2	2	2
	'YDR345C'	2	2	2	2	2	2	2	2	2	2	2	2	2	2	2	2
	'YDR354W'	2	2	2	2	2	2	2	2	2	2	2	2	2	2	0.5	2
	'YDR377W'	0	0	2	2	0	0	2	2	2	2	2	2	2	2	2	0
	'YDR399W'	2	2	2	2	2	2	2	2	2	2	2	2	2	2	2	2
	'YDR400W'	2	2	2	2	2	2	2	2	2	2	2	2	2	2	2	2
	'YDR441C'	2	2	2	2	2	2	2	2	2	2	2	2	2	2	2	2
	'YDR481C'	2	2	2	2	2	2	2	2	2	2	2	2	2	2	2	2
	'YDR483W'	2	2	2	2	2	2	2	2	2	2	2	2	2	2	2	2
	'YDR497C'	2	2	2	2	2	2	2	2	2	2	2	2	2	2	2	2
	'YDR502C'	2	2	2	2	2	2	2	2	2	2	2	2	2	2	2	2
	'YDR503C'	2	2	2	2	2	2	2	2	2	2	2	2	2	2	2	2
	'YDR508C'	2	2	2	2	2	2	2	2	2	2	2	2	2	2	2	2
	'YDR529C'	2	2	2	2	2	2	2	2	2	2	2	2	2	2	2	2
	'YDR530C'	2	2	2	2	2	2	2	2	2	2	2	2	2	2	2	2
	'YDR536W'	2	2	2	2	1	2	2	1.5	2	2	2	1.5	2	2	2	2
	'YDR538W'	2	2	2	2	2	2	2	2	2	2	2	2	2	2	2	2
	'YEL011W'	2	2	2	2	2	2	2	2	2	2	2	2	2	2	2	2
	'YEL017C-A'	2	2	2	2	2	2	2	2	2	2	2	2	2	2	2	2
	'YEL024W'	0	0	2	2	0	0	2	2	2	2	2	2	2	2	2	0
	'YEL041W'	2	2	2	2	2	2	2	2	2	2	2	2	2	2	2	2
	'YEL046C'	2	2	2	2	2	2	2	2	1.5	1.5	1.5	0.5	0.5	1.5	2	2
	'YEL047C'	2	2	2	2	2	2	2	2	2	2	2	2	2	2	2	2
	'YEL063C'	2	2	2	2	2	2	2	2	2	2	2	2	2	2	2	2
	'YER053C'	2	2	2	2	2	2	2	2	2	2	2	2	2	2	2	2
	'YER055C'	2	2	2	2	2	2	2	2	2	2	2	2	2	2	2	2
	'YER056C'	2	2	2	2	2	2	2	2	2	2	2	2	2	2	2	2
	'YER060W'	2	2	2	2	2	2	2	2	2	2	2	2	2	2	2	2
	'YER060W-A'	2	2	2	2	2	2	2	2	2	2	2	2	2	2	2	2
	'YER062C'	2	2	2	2	2	2	2	2	2	2	2	2	2	2	2	2
	'YER065C'	2	2	2	2	2	2	2	2	2	2	2	2	2	2	2	2
	'YER073W'	2	2	2	2	2	2	2	2	2	2	2	2	2	2	2	2
	'YER081W'	2	2	2	2	2	2	2	2	2	2	2	2	2	2	2	2
	'YER170W'	2	2	2	2	2	2	2	2	2	2	2	2	2	2	2	2
	'YER178W'	2	2	2	2	2	2	2	2	2	2	2	2	2	2	2	2
	'YFL001W'	2	2	2	2	1	2	2	2	2	2	2	2	2	2	2	2
	'YFL011W'	2	2	2	2	2	2	2	2	2	2	2	2	2	2	2	2
	'YFL030W'	2	2	2	2	2	2	2	2	2	2	2	2	2	2	2	2
	'YFL053W'	2	2	2	2	2	2	2	2	2	2	2	2	2	2	2	2
	'YFL055W'	2	2	2	2	2	2	2	2	2	2	2	2	2	2	2	2
	'YFR015C'	2	2	2	2	2	2	2	2	2	2	2	2	2	2	2	2
	'YFR019W'	0	0	1	1	0	0	0.5	1	1	1	1	1	1	1	1	0
	'YFR025C'	2	2	2	2	2	2	2	2	2	2	2	2	2	2	2	2
	'YFR030W'	2	2	2	2	2	2	2	2	2	2	2	2	2	2	1	2
	'YFR033C'	2	2	2	2	2	2	2	2	2	2	2	2	2	2	2	2
	'YFR047C'	2	2	2	2	2	2	2	2	2	2	2	2	2	2	2	2
	'YFR053C'	2	2	2	2	2	2	2	2	2	2	2	2	2	2	2	2
	'YFR055W'	2	2	2	2	2	2	2	2	2	2	2	2	2	2	2	2
	'YGL012W'	2	2	2	2	1	1.5	2	2	2	2	2	2	2	2	2	2
	'YGL037C'	2	2	2	2	2	2	2	2	2	2	2	2	2	2	2	2
	'YGL062W'	2	2	2	2	2	2	2	2	2	2	2	2	2	2	2	2
	'YGL063W'	2	2	2	2	2	2	2	2	2	2	2	2	2	2	2	2
	'YGL077C'	2	2	2	2	2	2	2	2	2	2	2	2	2	2	2	2
	'YGL125W'	2	2	2	2	2	2	2	2	2	2	2	2	2	2	2	2
	'YGL148W'	2	2	2	2	2	2	2	2	2	2	2	2	2	2	2	2
	'YGL154C'	2	2	2	2	2	2	2	2	2	2	2	2	0	2	1	2
	'YGL202W'	2	2	2	2	2	2	2	2	2	2	2	2	2	2	2	2
	'YGL205W'	2	2	2	2	2	2	2	2	2	2	2	2	2	2	2	2
	'YGL248W'	2	2	2	2	2	2	2	2	2	2	2	2	2	2	2	2
	'YGL253W'	2	2	2	2	2	2	2	2	2	2	2	2	2	2	2	2
	'YGL256W'	2	2	2	2	2	2	2	2	2	2	2	2	2	2	2	2
	'YGR007W'	2	2	2	2	2	2	2	2	2	2	2	2	2	2	2	2
	'YGR012W'	2	2	2	2	2	2	2	2	2	2	2	2	2	2	2	2
	'YGR019W'	2	2	2	2	2	2	2	2	2	2	2	2	2	2	2	2
	'YGR032W'	2	2	2	2	2	2	2	2	2	2	2	2	2	2	2	2
	'YGR037C'	2	2	2	2	2	2	2	2	1	1.5	2	1.5	1.5	1	2	2
	'YGR043C'	2	2	2	2	2	2	2	2	2	2	2	2	2	2	2	2
	'YGR055W'	2	2	2	2	2	2	2	2	2	2	2	2	2	2	2	2
	'YGR087C'	2	2	2	2	2	2	2	2	2	2	2	2	2	2	2	2
	'YGR088W'	2	2	2	2	2	2	2	2	2	2	2	2	2	2	2	2
	'YGR121C'	2	2	2	2	2	2	2	2	2	2	2	2	2	2	2	2
	'YGR124W'	2	2	2	2	2	2	2	2	2	2	2	2	2	2	2	2
	'YGR125W'	2	2	2	2	2	2	2	2	2	2	2	2	2	2	2	2
	'YGR155W'	2	2	2	2	2	2	2	2	2	2	2	2	2	2	2	2
	'YGR157W'	2	2	2	2	2	2	2	2	2	2	2	2	2	2	2	2
	'YGR170W'	2	2	2	2	2	2	2	2	2	2	2	2	2	2	2	2
	'YGR180C'	0	0	2	2	0	0	0	2	2	2	1.5	2	2	2	2	0
	'YGR183C'	2	2	2	2	2	2	2	2	2	2	2	2	2	2	2	2
	'YGR192C'	2	2	2	2	2	2	2	2	2	2	2	2	2	2	2	2
	'YGR194C'	2	2	2	2	2	2	2	2	2	2	2	2	2	2	2	2
	'YGR199W'	2	2	2	2	2	2	2	2	2	2	2	2	2	2	2	2
	'YGR202C'	2	2	2	2	2	2	2	2	2	2	2	2	2	2	2	2
	'YGR208W'	2	2	2	2	2	2	2	1	1.5	2	2	2	2	1	0.5	2
	'YGR240C'	2	2	2	2	2	2	2	2	2	2	2	2	2	2	2	2
	'YGR244C'	2	2	2	2	1	2	2	2	2	2	2	2	2	2	2	2
	'YGR248W'	2	2	2	2	2	2	2	2	2	2	2	2	2	2	2	2
	'YGR254W'	2	2	2	2	2	2	2	2	2	2	2	2	2	2	2	2
	'YGR255C'	1	0	2	2	0	0	2	2	2	2	2	2	2	2	2	0
	'YGR256W'	2	2	2	2	2	2	2	2	2	2	2	2	2	2	2	2
	'YGR282C'	2	2	2	2	2	2	2	2	2	2	2	2	2	2	2	2
	'YGR286C'	2	2	2	2	2	2	2	2	2	2	2	2	2	2	2	2
	'YGR287C'	2	2	2	2	2	2	2	2	2	2	2	2	2	2	2	2
	'YGR292W'	2	2	2	2	2	2	2	2	2	2	2	2	2	2	2	2
	'YHL011C'	2	2	2	1.5	2	2	1	2	1.5	1.5	1.5	1.5	1.5	1.5	2	2
	'YHL012W'	2	2	2	2	2	2	2	2	2	2	2	2	2	2	2	2
	'YHL016C'	2	2	2	2	2	2	2	2	2	2	2	2	2	2	2	2
	'YHL032C'	2	2	2	2	1	2	2	2	2	2	2	2	2	2	2	2
	'YHL036W'	2	2	2	2	2	2	2	2	2	2	2	2	2	2	2	2
	'YHR001W-A'	2	2	2	2	2	2	2	2	2	2	2	2	2	2	2	2
	'YHR018C'	2	2	2	2	2	2	2	2	2	2	0.5	2	2	2	0	2
	'YHR037W'	2	2	2	2	2	2	2	2	2	2	2	2	2	2	2	2
	'YHR046C'	2	2	2	2	2	2	2	2	2	2	2	2	2	2	2	2
	'YHR051W'	0	0	2	2	0	0	2	2	2	2	2	2	2	2	2	0
	'YHR091C'	0	0	2	2	0	0	2	2	2	2	2	2	2	2	2	0
	'YHR092C'	2	2	2	2	2	2	2	2	2	2	2	2	1.5	2	2	2
	'YHR094C'	2	2	2	2	2	2	2	2	2	2	2	2	2	2	2	2
	'YHR096C'	2	2	2	2	2	2	2	2	2	2	2	2	2	2	2	2
	'YHR106W'	2	2	2	2	2	2	2	2	2	2	2	2	2	2	2	2
	'YHR123W'	2	2	2	2	2	2	2	2	2	2	2	2	2	2	2	2
	'YHR137W'	2	2	2	2	2	2	2	2	2	2	2	2	2	2	2	2
	'YHR163W'	2	2	2	2	2	2	2	2	2	2	2	2	2	2	2	2
	'YHR183W'	2	2	1.5	1.5	2	2	2	2	2	2	2	2	1.5	2	1	2
	'YIL009W'	2	2	2	2	2	2	2	2	2	2	2	2	2	2	2	2
	'YIL020C'	2	2	2	2	2	2	2	2	2	2	2	2	2	2	2	2
	'YIL053W'	2	2	2	2	2	2	2	2	2	2	2	2	2	2	2	2
	'YIL066C'	2	2	2	2	2	2	2	2	2	2	2	2	2	2	2	2
	'YIL074C'	2	2	2	2	2	2	2	2	2	2	2	2	2	2	2	2
	'YIL094C'	2	2	2	2	2	2	2	2	2	2	2	2	1	2	1.5	2
	'YIL107C'	2	2	2	2	2	2	2	2	2	2	2	2	2	2	2	2
	'YIL116W'	2	2	2	2	2	2	2	2	2	2	2	2	2	2	2	2
	'YIL125W'	0.5	2	2	2	1	0	2	2	2	2	2	2	2	2	2	1
	'YIL134W'	2	2	2	2	2	2	2	2	2	2	2	2	2	2	2	2
	'YIL145C'	2	2	2	2	2	2	2	2	1	1.5	2	1	1.5	2	2	2
	'YIL155C'	2	2	2	2	1	2	2	2	2	2	2	2	2	2	2	2
	'YIL160C'	2	2	2	2	2	2	2	2	2	2	2	2	2	2	2	2
	'YIL162W'	2	2	2	2	2	2	2	1	2	2	2	2	2	2	2	2
	'YIL167W'	2	2	2	2	2	2	2	2	2	2	2	2	2	2	2	2
	'YIR027C'	2	2	2	2	2	2	2	2	2	2	2	2	2	2	2	2
	'YIR028W'	2	2	2	2	2	2	2	2	2	2	2	2	2	2	2	2
	'YIR029W'	2	2	2	2	2	2	2	2	2	2	2	2	2	2	2	2
	'YIR031C'	2	2	2	2	2	2	2	2	2	2	2	2	2	2	2	2
	'YIR032C'	2	2	2	2	2	2	2	2	2	2	2	2	2	2	2	2
	'YIR037W'	2	2	2	2	2	2	2	2	2	2	2	2	2	2	1.5	2
	'YJL052W'	2	2	2	2	2	2	2	2	2	2	2	2	2	2	2	2
	'YJL068C'	2	2	2	2	2	2	2	2	2	2	2	2	2	2	2	2
	'YJL070C'	0	0	0	0	0	0	0	0	0	0	0	0	0	0	0	0
	'YJL101C'	2	2	2	2	2	2	2	2	2	2	2	2	2	2	2	2
	'YJL121C'	2	2	2	2	1	2	2	2	2	2	2	2	2	2	2	2
	'YJL126W'	2	2	2	2	2	2	2	2	2	2	2	2	2	2	2	2
	'YJL129C'	2	2	2	2	2	2	2	2	2	2	2	2	2	2	2	2
	'YJL130C'	2	2	2	2	2	2	2	2	2	2	2	2	2	2	2	2
	'YJL134W'	2	2	2	2	2	2	2	2	2	2	2	2	2	2	2	2
	'YJL139C'	2	2	2	2	2	2	2	2	2	2	2	2	2	2	2	2
	'YJL153C'	2	2	2	2	2	2	2	2	2	2	2	1	2	2	2	2
	'YJL155C'	2	2	2	2	2	2	2	2	2	2	2	2	2	2	2	2
	'YJL166W'	2	2	2	2	2	2	2	2	2	2	2	2	2	2	2	2
	'YJL200C'	2	2	2	2	2	2	2	2	2	2	2	2	2	2	2	2
	'YJL214W'	2	2	2	2	2	2	2	2	2	2	2	2	2	2	2	2
	'YJL216C'	2	2	2	2	2	2	2	2	2	2	2	2	2	2	2	2
	'YJR009C'	2	2	2	2	2	2	2	2	2	2	2	2	2	2	2	2
	'YJR010W'	2	2	2	2	2	2	2	2	2	2	2	2	2	2	1	2
	'YJR025C'	2	2	2	2	2	2	2	2	2	2	2	2	2	2	2	2
	'YJR049C'	2	2	2	2	2	2	2	2	2	2	2	2	2	2	2	2
	'YJR051W'	2	2	2	2	2	2	2	2	2	2	2	2	2	2	2	2
	'YJR066W'	2	2	2	2	2	2	2	2	2	2	2	2	2	2	2	2
	'YJR073C'	2	2	2	2	2	2	2	2	2	2	2	2	2	2	2	2
	'YJR077C'	0	0	2	2	0	1	2	2	2	2	2	2	2	2	2	0
	'YJR078W'	2	2	2	2	2	2	2	2	2	2	2	2	2	2	2	2
	'YJR095W'	2	2	2	2	2	2	2	2	2	2	2	2	2	2	2	2
	'YJR103W'	2	2	2	2	2	2	2	2	2	2	2	2	2	2	2	2
	'YJR105W'	2	2	1.5	2	2	2	2	2	2	2	2	2	2	1.5	2	2
	'YJR109C'	2	2	2	2	2	2	2	2	2	2	1	2	2	2	1	2
	'YJR121W'	0	0	2	2	0	0	2	2	2	2	2	2	2	2	2	0
	'YJR133W'	2	2	2	2	2	2	2	2	2	2	2	2	2	2	2	2
	'YJR137C'	2	2	2	2	2	2	2	2	2	2	2	2	2	2	1	2
	'YJR148W'	2	2	2	2	2	2	2	2	2	2	2	2	2	2	2	2
	'YJR152W'	2	2	2	2	2	2	2	2	2	2	2	2	2	2	2	2
	'YKL001C'	2	2	2	2	2	2	2	2	2	2	2	2	2	2	0.5	2
	'YKL016C'	2	2	2	2	2	2	2	2	2	2	2	2	2	2	2	2
	'YKL026C'	2	2	2	2	2	2	2	2	2	2	2	2	2	2	2	2
	'YKL029C'	2	2	2	2	2	2	2	2	2	2	2	2	2	2	2	2
	'YKL067W'	2	2	2	2	2	2	2	2	2	2	2	2	2	2	2	2
	'YKL085W'	1	2	2	2	1.5	1	2	2	2	2	2	2	2	2	2	2
	'YKL106W'	2	2	2	2	2	2	2	2	2	2	2	2	2	2	2	2
	'YKL120W'	2	2	2	2	2	2	2	2	2	2	2	2	2	2	2	2
	'YKL127W'	2	2	2	2	2	2	2	2	2	2	2	2	2	2	2	2
	'YKL132C'	2	2	2	2	2	2	2	2	2	2	2	2	2	2	2	2
	'YKL148C'	1	1	2	2	0.5	0.5	2	2	2	2	2	2	2	2	2	1
	'YKL184W'	2	2	2	2	2	2	2	2	2	2	2	2	2	2	2	2
	'YKL216W'	2	2	2	2	2	2	2	2	2	2	2	2	2	2	2	2
	'YKL217W'	2	2	2	2	2	1	2	2	2	2	2	2	2	2	2	2
	'YKR009C'	2	2	2	2	2	2	2	2	2	2	2	2	2	2	2	2
	'YKR039W'	2	2	2	2	2	2	2	2	2	2	2	2	2	2	2	2
	'YKR053C'	2	2	2	2	2	2	2	2	2	2	2	2	2	2	2	2
	'YKR061W'	2	2	2	2	2	2	2	2	2	2	2	2	2	2	2	2
	'YKR069W'	2	2	2	2	2	2	2	2	2	2	2	2	2	2	1	2
	'YKR080W'	2	2	2	2	2	2	2	2	2	2	2	2	2	2	2	2
	'YKR093W'	2	2	2	2	2	2	2	2	2	2	2	2	2	2	2	2
	'YKR097W'	2	1	2	2	2	1	2	2	2	2	2	2	2	2	2	1
	'YLL041C'	2	2	2	2	2	2	2	2	2	2	2	2	2	2	2	2
	'YLL043W'	2	2	2	2	2	2	2	2	2	2	2	2	2	2	2	2
	'YLL061W'	2	2	2	2	2	2	2	2	2	2	2	2	2	2	2	2
	'YLL062C'	2	2	2	2	2	2	2	2	2	2	2	2	2	2	2	2
	'YLR028C'	2	2	2	2	2	2	2	2	2	2	2	2	2	2	2	2
	'YLR038C'	0	0.5	2	2	0	1	2	2	2	2	2	2	2	2	2	0
	'YLR044C'	2	2	2	2	2	2	2	2	2	2	2	2	2	2	2	2
	'YLR056W'	0	2	2	2	1.5	2	2	2	2	2	2	2	2	2	2	2
	'YLR058C'	2	2	2	2	2	2	2	2	2	2	2	2	2	2	2	2
	'YLR081W'	2	2	0	2	2	2	2	2	2	2	2	2	2	2	2	2
	'YLR089C'	2	2	2	2	2	2	2	2	2	2	2	2	2	2	2	2
	'YLR092W'	2	2	2	2	2	2	2	2	2	2	2	2	2	2	2	2
	'YLR133W'	2	2	2	2	2	2	2	2	2	2	2	2	2	2	2	2
	'YLR134W'	2	2	2	2	2	2	2	2	2	2	2	2	2	2	2	2
	'YLR138W'	2	2	2	2	2	2	2	2	2	2	2	2	2	2	2	2
	'YLR142W'	2	2	2	2	2	2	2	2	2	2	2	2	2	2	2	2
	'YLR146C'	2	2	2	2	2	2	2	2	2	2	2	2	2	2	2	2
	'YLR172C'	2	2	2	2	2	2	2	2	2	2	2	2	2	2	2	2
	'YLR174W'	2	2	2	2	2	2	2	2	2	2	2	2	2	2	2	2
	'YLR180W'	2	2	2	2	2	2	2	2	2	2	2	2	2	2	2	2
	'YLR209C'	2	2	2	2	2	2	2	2	2	2	2	2	2	2	2	2
	'YLR231C'	2	2	2	2	2	2	2	2	2	2	2	2	2	2	2	2
	'YLR237W'	2	2	2	2	2	2	2	2	2	2	2	2	2	2	2	2
	'YLR240W'	2	2	2	2	2	2	2	2	2	2	2	2	2	2	2	2
	'YLR258W'	2	2	2	2	2	2	2	2	2	2	2	2	2	2	2	2
	'YLR260W'	0	0.5	2	2	0.5	0.5	2	2	2	2	2	2	2	2	2	0
	'YLR295C'	0	0	2	2	0	0	2	2	2	2	2	2	2	2	2	0
	'YLR299W'	2	2	2	2	2	2	2	2	2	2	2	2	2	2	2	2
	'YLR300W'	2	2	2	2	2	2	2	2	2	2	2	2	2	2	2	2
	'YLR304C'	0	0	2	2	0	1	2	2	2	2	2	2	2	2	1	0
	'YLR307W'	2	2	2	2	2	2	2	2	2	2	2	2	2	2	2	2
	'YLR308W'	2	2	2	2	2	2	2	2	2	2	2	2	2	2	2	2
	'YLR328W'	2	2	2	2	2	2	2	2	2	2	2	2	2	2	2	2
	'YLR348C'	2	2	2	2	2	2	2	2	2	2	2	2	2	2	2	2
	'YLR354C'	2	2	2	2	2	2	2	2	2	2	2	2	2	2	2	2
	'YLR377C'	2	1	2	2	1	1	2	2	2	2	2	2	2	2	2	1
	'YLR395C'	2	2	2	2	2	2	2	2	2	2	2	2	2	2	2	2
	'YLR420W'	2	2	2	2	2	2	2	2	2	2	2	2	2	2	2	2
	'YLR432W'	2	2	2	2	2	2	2	2	2	2	2	2	2	2	2	2
	'YLR438W'	2	2	2	2	1	2	2	2	2	2	2	2	2	2	2	2
	'YLR450W'	2	2	2	2	2	2	2	2	2	2	2	2	2	2	2	2
	'YML004C'	2	2	2	2	2	2	2	2	2	2	2	2	2	2	2	2
	'YML008C'	2	2	2	2	2	2	2	2	2	2	2	2	2	2	2	2
	'YML022W'	2	2	2	2	2	2	2	2	2	2	2	2	2	2	2	2
	'YML035C'	2	2	2	2	2	2	2	2	2	2	2	2	2	2	2	2
	'YML042W'	2	2	2	2	2	2	2	2	2	2	2	2	2	2	2	2
	'YML054C'	2	2	2	2	2	2	2	2	2	2	2	2	2	2	2	2
	'YML056C'	2	2	2	2	2	2	2	2	2	2	2	2	2	2	2	2
	'YML070W'	2	2	2	2	2	2	2	2	2	2	2	2	2	2	2	2
	'YML075C'	2	2	2	2	2	2	2	2	2	2	2	2	2	2	2	2
	'YML082W'	2	2	2	2	2	2	2	2	2	2	2	2	2	2	2	2
	'YML100W'	2	2	2	2	2	2	2	2	2	2	2	2	2	2	2	2
	'YML106W'	2	2	2	2	2	2	2	2	2	2	2	2	2	2	2	2
	'YML110C'	0	0	2	2	0	0	2	2	2	2	2	2	2	2	2	0
	'YML120C'	1	2	2	2	1	1	2	2	2	2	2	2	2	2	2	2
	'YML123C'	2	2	2	2	1	2	2	2	2	2	2	2	2	2	2	2
	'YMR011W'	2	2	2	2	2	2	2	2	2	2	2	2	2	2	2	2
	'YMR015C'	2	2	2	2	2	2	2	2	2	2	2	2	2	2	2	2
	'YMR056C'	2	2	2	2	2	2	2	2	2	2	2	2	2	2	2	2
	'YMR062C'	2	2	2	2	2	2	2	2	2	2	1.5	2	2	2	1.5	2
	'YMR083W'	2	2	2	2	2	2	2	2	2	2	2	2	2	2	2	2
	'YMR101C'	2	2	2	2	2	2	2	2	2	2	2	2	2	2	2	2
	'YMR105C'	2	2	0	2	2	2	2	2	2	2	2	2	2	2	2	2
	'YMR120C'	2	2	2	2	2	2	2	2	2	2	2	2	2	2	2	2
	'YMR145C'	2	2	2	2	2	2	2	2	2	2	2	2	2	2	2	2
	'YMR169C'	2	2	2	2	2	2	2	2	2	2	2	2	2	2	2	2
	'YMR170C'	2	2	2	2	2	2	2	2	2	2	2	2	2	2	2	2
	'YMR189W'	2	2	2	2	2	2	2	2	2	2	2	2	2	2	2	2
	'YMR202W'	2	2	2	2	2	2	2	2	2	2	2	2	2	2	2	2
	'YMR205C'	2	2	2	2	2	2	2	2	2	2	2	2	2	2	2	2
	'YMR246W'	2	2	2	2	2	2	2	2	2	2	2	2	2	2	2	2
	'YMR250W'	2	2	2	2	2	2	2	2	2	2	2	2	2	2	2	2
	'YMR256C'	0	0	2	2	0	0	2	2	2	2	2	2	2	2	2	0
	'YMR261C'	2	2	2	2	2	2	2	2	2	2	2	2	2	2	2	2
	'YMR267W'	0	0	2	2	0	0	2	2	2	2	2	2	2	2	2	0
	'YMR271C'	2	2	2	2	2	2	2	2	2	2	2	2	2	2	2	2
	'YMR272C'	2	2	2	2	2	2	2	2	2	2	2	2	2	2	2	2
	'YMR293C'	1	1	2	2	1	1	2	2	2	2	2	2	2	2	2	1
	'YMR303C'	2	2	2	2	2	2	2	2	2	2	2	2	2	2	2	2
	'YMR306W'	2	2	2	2	2	2	2	2	2	2	2	2	2	2	2	2
	'YNL009W'	2	2	2	2	2	2	2	2	2	2	2	2	2	2	2	2
	'YNL052W'	2	1	2	2	1	1	2	2	2	2	2	2	2	2	2	1
	'YNL071W'	2	2	2	2	1	2	2	2	2	2	2	2	2	2	2	2
	'YNL104C'	2	2	2	2	2	2	2	2	2	2	2	2	2	2	2	2
	'YNL117W'	2	1	2	2	2	2	2	2	2	2	2	2	2	2	2	1
	'YNL130C'	2	2	2	2	2	2	2	2	2	2	2	2	2	2	2	2
	'YNL141W'	2	2	2	2	2	2	2	2	2	2	2	2	2	2	2	2
	'YNL142W'	2	2	2	2	2	2	2	2	2	2	2	2	2	2	2	2
	'YNL220W'	2	2	2	2	2	2	2	2	2	2	2	2	2	2	2	2
	'YNL268W'	2	2	2	2	2	2	2	2	2	2	2	2	2	2	2	2
	'YNL270C'	2	2	2	2	2	2	2	2	2	2	2	2	2	2	2	2
	'YNL280C'	2	2	2	2	2	2	2	2	2	2	2	1	2	1	1.5	2
	'YNL292W'	2	2	2	2	2	2	2	2	2	2	2	2	2	2	2	2
	'YNL316C'	2	2	2	2	2	2	2	2	2	2	2	2	2	2	1	2
	'YNL318C'	2	2	2	2	2	2	2	2	2	2	2	2	2	2	2	2
	'YNR001C'	1	2	2	2	1	1.5	2	2	2	2	2	2	2	2	2	2
	'YNR012W'	2	2	2	2	2	2	2	2	2	2	2	2	2	2	2	2
	'YNR033W'	2	2	2	2	2	2	2	2	2	2	2	2	2	2	2	2
	'YNR034W'	2	2	2	2	2	2	2	2	2	2	2	2	2	2	2	2
	'YNR041C'	0	0	2	2	0	0	2	2	2	2	2	2	2	2	2	0
	'YNR056C'	2	2	2	2	2	2	2	2	2	2	2	2	2	2	2	2
	'YNR057C'	2	2	2	2	2	2	2	2	2	2	2	2	2	2	2	2
	'YNR058W'	2	2	2	2	2	2	2	2	2	2	2	2	2	2	2	2
	'YNR072W'	2	2	2	2	2	2	2	2	2	2	2	2	2	2	2	2
	'YOL020W'	2	2	2	2	2	2	2	2	2	2	2	2	2	2	2	2
	'YOL052C'	2	2	2	2	2	2	2	2	2	2	2	2	2	2	2	2
	'YOL055C'	2	2	2	2	2	2	2	2	2	2	2	2	2	2	2	2
	'YOL056W'	2	2	2	2	2	2	2	2	2	2	2	2	2	2	2	2
	'YOL058W'	2	2	2	2	2	2	2	2	2	2	1	2	2	2	1	2
	'YOL059W'	2	2	2	2	2	2	2	2	2	2	2	2	2	2	2	2
	'YOL061W'	2	2	2	2	2	2	2	2	2	2	2	2	2	2	2	2
	'YOL064C'	2	2	2	2	2	2	2	2	2	2	2	2	2	2	0.5	2
	'YOL086C'	2	2	2	2	2	2	2	2	2	2	2	2	2	2	2	2
	'YOL096C'	2	2	2	2	2	2	2	2	2	2	2	2	2	2	2	2
	'YOL103W'	2	2	2	2	2	2	2	2	2	2	2	2	2	2	2	2
	'YOL126C'	2	1.5	2	2	2	2	2	2	2	2	2	2	2	2	2	1
	'YOL136C'	2	2	2	2	2	2	2	2	2	2	2	2	2	2	2	2
	'YOR011W'	2	2	2	2	2	2	2	2	2	2	2	2	2	2	2	2
	'YOR040W'	2	2	2	2	2	2	2	2	2	2	2	2	2	2	2	2
	'YOR065W'	0	0	2	2	0	0	2	2	2	2	2	2	2	2	2	0
	'YOR071C'	2	2	2	2	2	2	2	2	2	2	2	2	2	2	2	2
	'YOR099W'	2	2	2	2	2	2	2	2	2	2	2	2	2	2	2	2
	'YOR100C'	2	2	2	2	2	2	2	2	2	2	2	2	2	2	2	2
	'YOR130C'	2	2	2	2	2	2	2	2	2	2	0	2	2	2	0.5	2
	'YOR136W'	0.5	2	2	2	1	0	2	2	2	2	2	2	2	2	2	2
	'YOR142W'	2	2	2	2	2	2	2	2	2	2	2	2	2	2	2	2
	'YOR171C'	0	0	0	0	0	0	0	0	0	0	0	0	0	0	0	0
	'YOR190W'	2	2	2	2	2	2	2	2	2	2	2	2	2	2	2	2
	'YOR192C'	2	2	2	2	2	2	2	2	2	2	2	2	2	2	2	2
	'YOR202W'	2	2	2	2	2	2	2	2	2	2	2	2	2	2	2	2
	'YOR209C'	2	2	2	2	2	2	1	2	2	2	2	2	2	2	2	2
	'YOR222W'	2	2	2	2	2	2	2	2	2	2	2	2	2	2	2	2
	'YOR241W'	0	0	2	2	0	0	2	2	2	2	2	1	2	0	0.5	0
	'YOR303W'	2	2	2	2	2	2	2	2	2	2	0.5	2	2	2	1.5	2
	'YOR317W'	2	2	2	2	2	2	2	2	2	2	2	2	2	2	2	2
	'YOR321W'	2	2	2	2	2	2	2	2	2	2	2	2	2	2	2	2
	'YOR323C'	2	2	2	2	2	2	2	2	2	2	2	2	2	2	2	2
	'YOR347C'	2	2	2	2	2	2	2	2	2	2	2	2	2	2	2	2
	'YOR348C'	2	2	2	2	2	2	2	2	2	2	2	2	2	2	2	2
	'YOR360C'	2	2	2	2	2	2	2	2	2	2	2	2	2	2	2	2
	'YOR374W'	2	2	2	2	2	2	2	2	2	2	2	2	2	2	2	2
	'YOR375C'	2	2	2	2	2	2	2	2	2	2	2	2	2	2	2	2
	'YPL023C'	2	2	2	2	2	2	2	2	2	2	2	2	2	2	2	2
	'YPL036W'	2	2	2	2	2	2	2	2	2	2	2	2	2	2	2	2
	'YPL053C'	2	2	2	2	2	2	2	2	2	2	2	2	2	2	2	2
	'YPL057C'	2	2	2	2	2	2	2	2	2	2	2	2	2	2	2	2
	'YPL061W'	2	2	2	2	2	2	2	2	2	2	2	2	2	2	2	2
	'YPL078C'	2	2	2	2	2	2	2	2	2	2	2	2	2	2	2	2
	'YPL091W'	2	2	2	2	2	2	2	2	2	2	2	2	2	2	2	2
	'YPL111W'	2	2	2	2	2	2	2	2	2	2	2	2	2	2	2	2
	'YPL134C'	2	2	2	2	2	2	2	2	2	2	2	2	2	2	2	2
	'YPL148C'	2	2	2	2	2	2	2	2	2	2	2	2	2	2	2	2
	'YPL172C'	0	0	2	2	0	0	2	2	2	2	2	2	2	2	2	0
	'YPL212C'	2	2	2	2	2	2	2	2	2	2	2	2	2	2	2	2
	'YPL214C'	2	2	2	2	2	2	2	2	2	2	2	2	2	2	2	2
	'YPL258C'	2	2	2	2	2	2	2	2	2	2	2	2	2	2	2	2
	'YPL265W'	2	2	2	2	2	2	2	2	2	2	2	2	2	2	2	2
	'YPL268W'	2	2	1.5	2	2	2	2	2	2	2	2	2	2	2	2	2
	'YPL271W'	0	0	0	0	0	0	0.5	0	0	0	0	0	0	0	0	0
	'YPL273W'	2	2	2	2	2	2	2	2	2	2	2	2	2	2	2	2
	'YPL274W'	2	2	2	2	2	2	2	2	2	2	2	2	2	2	2	2
	'YPR001W'	2	2	2	2	2	2	2	2	2	2	2	2	2	2	2	2
	'YPR006C'	2	2	2	2	2	2	2	2	2	2	2	2	2	2	2	2
	'YPR020W'	2	2	2	2	2	2	2	2	2	2	2	2	2	2	2	2
	'YPR026W'	2	2	2	2	2	2	2	2	2	2	2	2	2	2	2	2
	'YPR062W'	2	2	2	2	2	2	2	2	2	2	2	2	2	2	2	2
	'YPR069C'	2	2	2	2	2	2	2	2	2	2	2	2	2	2	2	2
	'YPR074C'	2	2	2	2	2	2	2	2	2	2	2	2	2	2	1.5	2
	'YPR121W'	2	2	2	2	2	2	2	2	2	2	2	2	2	2	2	2
	'YPR138C'	2	2	2	2	2	2	2	2	2	2	2	2	2	2	2	2
	'YPR145W'	2	2	2	2	2	2	2	2	2	2	2	2	2	2	2	2
	'YPR160W'	2	2	2	2	2	2	2	2	2	2	2	2	2	2	2	2
	'YPR167C'	2	2	2	2	2	2	2	2	2	2	2	2	2	2	1	2
	'YPR191W'	1	0.5	2	2	0.5	0.5	2	2	2	2	2	2	2	2	2	1

## Sheet: Table S2
TABLE S2:EXPERIMENTAL REFINEMENTS
	CORRECTED SINGLE PHENOTYPES (THROUGH LINKAGE)					REMOVED GENES (LINKAGE, PCR, Essential-YPD)
	GENE	old value	new value	Cond		Essential YPD	discarded_genes_pcr	discarded_genes_link
	YCR024C	2	1	Gluc		YBR126C	YAR015W	YGL148W
	YCR024C	2	0	Gala		YDR300C	YBR029C	YGR180C
	YCR024C	2	0	Raff		YJL070C	YDR074W	YPR167C
	YDR148C	1	0	Glyc		YOR171C	YDR529C
	YDR148C	1	0	Lact		YPL271W	YKL016C
	YDR148C	2	1	Etha		YNL220W	YPL078C
	YDR148C	0.5	0	Acet			YPL148C
	YDR178W	2	0	Glyc			YLL041C
	YDR178W	2	1	Lact			YOR065W
	YDR178W	2	0	Acet			YIL125W
	YEL046C	0.5	0	SC-Ino			YJL166W
	YFR019W	1	2	Gluc			YJR077C
	YFR019W	0	1	Glyc
	YFR019W	0	2	Lact
	YFR019W	1	2	Raff
	YFR019W	0	2	Etha
	YFR019W	0	2	Acet
	YFR019W	1	2	SC-all
	YFR019W	1	2	SC-Ade
	YFR019W	1	2	SC-Ino
	YFR019W	1	2	SC-Arg
	YGR255C	1	0	Acet
	YIL155C	1	2	Glyc
	YIL162W	1	0	Raff
	YKL148C	1	0	Acet
	YLR056W	0	2	Acet
	YLR260W	0.5	2	Glyc
	YLR260W	0.5	2	Lact
	YLR260W	0	2	Acet
	YLR295C	0	2	Glyc
	YLR295C	0	2	Lact
	YLR295C	0	2	Etha
	YLR295C	0	2	Acet
	YLR304C	0	2	Glyc
	YLR304C	1	2	Lact
	YLR304C	0	2	Etha
	YLR304C	0	2	Acet
	YML123C	1	2	Glyc
	YNL280C	1	2	SC-Ino
	YOR241W	0	2	Glyc
	YOR241W	0	2	Lact
	YOR241W	0	2	Etha
	YOR241W	0	2	Acet
	YPR191W	0.5	0	Etha
	YPR191W	1	0	Acet
	YGR037C	1	2	SC-Ade
	YGR037C	1.5	1	SC-Ino
	YJL153C	1	0	SC-Ino
	YKR097W	1	2	Lact
	YKR097W	2	0	Acet
	YLR038C	0.5	0	Etha
	YLR377C	1	0	Glyc
	YLR377C	1	0	Lact
	YLR377C	1	0	Etha
	YLR377C	2	0	Acet

## Sheet: Table S3
TABLE S3:REFINED EXPERIMENTAL RESULTS
			'YPAc'	'YPEtOH'	'YPGal'	'YPD'	'YPGly'	'YPLac'	'YPTE No O2'	'YPRaff'	'SC-ade'	'Sc-all'	'SC-arg'	'SC-ino'	'SC-lys'	'SC-met'	'SD Minimal Media'	'YPTE No Glucose'
		'YAL023C'	2	2	2	2	2	2	2	2	2	2	2	2	2	2	2	2
		'YAL054C'	2	2	2	2	2	2	2	2	2	2	2	2	2	2	2	2
		'YAL062W'	2	2	2	2	2	2	2	2	2	2	2	2	2	2	2	2
		'YAR035W'	2	2	2	2	2	2	2	2	2	2	2	2	2	2	2	2
		'YBL013W'	2	2	2	2	2	2	2	2	2	2	2	2	2	2	2	2
		'YBL015W'	2	2	2	2	2	2	2	2	2	2	2	2	2	2	2	2
		'YBL033C'	2	2	2	2	2	2	2	2	2	2	2	2	2	2	2	2
		'YBL039C'	2	2	2	2	2	2	2	2	2	2	2	2	2	2	2	2
		'YBL042C'	2	2	1.5	2	2	2	2	1.5	2	2	2	2	2	2	2	2
		'YBL045C'	0	0	2	2	0	0	2	2	2	2	2	2	2	2	2	0
		'YBL068W'	2	2	2	2	2	2	2	2	2	2	2	2	2	2	2	2
		'YBL098W'	2	2	2	2	2	2	2	2	2	2	2	2	2	2	2	2
		'YBL099W'	0	0	2	2	0	0	1.5	2	2	2	2	2	2	2	2	0
		'YBR001C'	2	2	2	2	2	2	2	2	2	2	2	2	2	2	2	2
		'YBR006W'	2	2	2	2	2	2	2	2	2	2	2	2	2	2	2	2
		'YBR018C'	2	2	0	2	2	2	2	2	2	2	2	2	2	2	2	2
		'YBR019C'	2	2	0	2	2	2	2	2	2	2	2	2	2	2	2	2
		'YBR020W'	2	2	0	2	2	2	2	2	2	2	2	2	2	2	2	2
		'YBR023C'	2	2	2	2	2	2	2	2	2	2	2	2	2	2	2	2
		'YBR034C'	2	2	2	2	2	2	2	2	2	2	2	2	2	2	2	2
		'YBR035C'	2	2	2	2	2	2	2	2	2	2	2	2	2	2	2	2
		'YBR036C'	2	2	2	2	2	2	2	2	2	2	2	2	2	2	2	2
		'YBR038W'	2	2	2	2	2	2	2	2	2	2	2	2	2	2	2	2
		'YBR068C'	2	2	2	2	2	2	2	2	2	1	1	2	1	1.5	2	2
		'YBR069C'	2	2	2	2	2	2	2	2	2	2	2	2	2	2	2	2
		'YBR084W'	2	2	2	2	2	2	2	2	2	2	2	2	2	2	2	2
		'YBR145W'	2	2	2	2	2	2	2	2	2	2	2	2	2	2	2	2
		'YBR149W'	2	2	2	2	2	2	2	2	2	2	2	2	2	2	2	2
		'YBR176W'	2	2	2	2	2	2	2	2	1.5	2	2	1	2	2	2	2
		'YBR184W'	2	2	2	2	2	2	2	2	2	2	2	2	2	2	2	2
		'YBR199W'	2	2	2	2	2	2	2	2	2	2	2	2	2	2	2	2
		'YBR205W'	2	2	2	2	2	2	2	2	2	2	2	2	2	2	2	2
		'YBR208C'	2	2	2	2	2	2	2	2	2	2	2	2	2	2	2	2
		'YBR218C'	2	2	2	2	2	2	2	2	2	2	2	2	2	2	2	2
		'YBR221C'	0.5	2	1.5	2	1	1.5	2	2	2	2	2	2	2	2	2	2
		'YBR244W'	2	2	2	2	2	2	2	2	2	2	2	2	2	2	2	2
		'YBR248C'	2	2	2	2	2	2	2	2	2	2	2	2	2	2	2	2
		'YBR249C'	2	2	2	2	2	2	2	2	2	2	2	2	2	2	2	2
		'YBR263W'	2	2	2	2	2	2	2	2	2	2	2	2	2	2	2	2
		'YBR284W'	2	2	2	2	2	2	2	2	2	2	2	2	2	2	2	2
		'YBR291C'	2	2	2	2	2	2	2	2	2	2	2	2	2	2	2	2
		'YBR294W'	2	2	2	2	2	2	2	2	2	2	2	2	2	2	2	2
		'YBR298C'	2	2	2	2	2	2	2	2	2	2	2	2	2	2	2	2
		'YBR299W'	2	2	2	2	2	2	2	2	2	2	2	2	2	2	2	2
		'YCL009C'	2	2	2	2	2	2	2	2	2	2	2	2	2	2	2	2
		'YCL025C'	2	2	2	2	2	2	2	2	2	2	2	2	2	2	2	2
		'YCL030C'	2	2	2	2	2	2	2	2	2	2	2	2	2	2	2	2
		'YCL040W'	2	2	2	2	2	2	2	2	2	2	2	2	2	2	2	2
		'YCL050C'	2	2	2	2	2	2	2	2	2	2	2	2	2	2	2	2
		'YCL064C'	2	2	2	2	2	2	2	2	2	2	2	2	2	2	2	2
		'YCR005C'	2	2	2	2	2	2	2	2	2	2	2	2	2	2	2	2
		'YCR024C'	0	0	0	1	0	0	2	0	2	2	2	2	2	2	2	0
		'YCR024C-A'	2	2	2	2	2	2	2	2	2	2	2	2	2	2	2	2
		'YCR028C'	2	2	2	2	2	2	2	2	1.5	1.5	2	2	2	1.5	2	2
		'YCR032W'	2	2	2	2	2	2	2	2	2	2	2	2	2	2	2	2
		'YCR036W'	2	2	2	2	2	2	2	2	2	2	2	2	2	2	2	2
		'YCR053W'	2	2	2	2	2	2	2	2	2	2	2	2	2	2	2	2
		'YDL021W'	2	2	2	2	2	2	2	2	2	2	2	2	2	2	2	2
		'YDL022W'	2	2	2	2	2	2	2	2	2	2	2	2	2	2	2	2
		'YDL040C'	1	1.5	1	1.5	1	2	1.5	2	1.5	1.5	1.5	1	2	1.5	2	1
		'YDL052C'	2	2	2	2	2	2	2	2	2	2	2	2	2	2	2	2
		'YDL066W'	2	2	2	2	2	2	1	2	2	2	2	2	2	2	2	2
		'YDL067C'	0	0	2	2	0	0	2	1	2	2	2	2	2	2	2	0
		'YDL078C'	2	2	2	2	2	2	2	2	2	2	2	2	2	2	2	2
		'YDL085W'	2	2	2	2	2	2	2	2	2	2	2	2	2	2	2	2
		'YDL090C'	2	2	2	2	2	2	2	2	2	2	2	2	0.5	2	1.5	2
		'YDL093W'	2	2	2	2	2	2	2	2	2	2	2	2	2	2	2	2
		'YDL095W'	2	2	2	2	2	2	2	2	2	2	2	2	2	2	2	2
		'YDL100C'	2	2	2	2	2	2	2	2	2	2	2	2	2	2	2	2
		'YDL131W'	2	2	2	2	2	2	2	2	2	2	2	2	2	2	2	2
		'YDL142C'	2	1.5	2	2	2	2	2	2	2	2	2	2	2	2	2	2
		'YDL168W'	2	2	2	2	2	2	2	2	2	2	2	2	2	2	2	2
		'YDL171C'	2	2	2	2	2	2	2	2	2	2	2	2	2	2	2	2
		'YDL174C'	2	2	2	2	2	2	2	2	2	2	2	2	2	2	2	2
		'YDL182W'	2	2	2	2	2	2	2	2	2	2	2	2	2	2	2	2
		'YDL210W'	2	2	2	2	2	2	2	2	2	2	2	2	2	2	2	2
		'YDL215C'	2	2	2	2	1.5	2	2	2	2	2	2	2	2	2	2	2
		'YDR001C'	2	2	2	2	2	2	2	2	2	2	2	2	2	2	2	2
		'YDR007W'	2	2	2	2	2	2	2	2	2	2	2	2	2	2	0	2
		'YDR019C'	2	2	2	2	2	2	2	2	2	2	2	2	2	2	2	2
		'YDR035W'	2	2	2	2	2	2	2	2	2	2	2	2	2	2	2	2
		'YDR046C'	2	2	2	2	2	2	2	2	2	2	2	2	2	2	2	2
		'YDR072C'	2	2	2	2	2	2	2	2	2	2	2	2	2	2	2	2
		'YDR111C'	2	2	2	2	2	2	2	2	2	2	2	2	2	2	2	2
		'YDR147W'	2	2	2	2	2	2	2	2	2	2	2	2	2	2	2	2
		'YDR148C'	0	1	2	2	0	0	2	2	2	2	2	2	2	2	2	1
		'YDR178W'	0	1	2	2	0	1	2	2	2	2	2	2	2	2	2	1
		'YDR226W'	2	1	1.5	1.5	1	1	2	2	2	1.5	1.5	1	1.5	2	1.5	1
		'YDR242W'	2	2	2	2	2	2	2	2	2	2	2	2	2	2	2	2
		'YDR256C'	2	2	2	2	2	2	2	2	2	2	2	2	2	2	2	2
		'YDR261C'	2	2	2	2	2	2	2	2	2	2	2	2	2	2	2	2
		'YDR268W'	0	0	2	2	0	0	2	1	2	2	2	2	2	2	2	0
		'YDR272W'	2	2	2	2	2	2	2	2	2	2	2	2	2	2	2	2
		'YDR284C'	2	2	2	2	2	2	2	2	2	2	2	2	2	2	2	2
		'YDR294C'	2	2	2	2	2	2	2	2	2	2	2	2	2	2	2	2
		'YDR297W'	2	2	2	2	2	2	2	2	2	2	2	2	2	2	2	2
		'YDR298C'	0	0	2	2	0	0	2	2	2	2	2	2	2	2	2	0
		'YDR321W'	2	2	2	2	2	2	2	2	2	2	2	2	2	2	2	2
		'YDR345C'	2	2	2	2	2	2	2	2	2	2	2	2	2	2	2	2
		'YDR354W'	2	2	2	2	2	2	2	2	2	2	2	2	2	2	0.5	2
		'YDR377W'	0	0	2	2	0	0	2	2	2	2	2	2	2	2	2	0
		'YDR399W'	2	2	2	2	2	2	2	2	2	2	2	2	2	2	2	2
		'YDR400W'	2	2	2	2	2	2	2	2	2	2	2	2	2	2	2	2
		'YDR441C'	2	2	2	2	2	2	2	2	2	2	2	2	2	2	2	2
		'YDR481C'	2	2	2	2	2	2	2	2	2	2	2	2	2	2	2	2
		'YDR483W'	2	2	2	2	2	2	2	2	2	2	2	2	2	2	2	2
		'YDR497C'	2	2	2	2	2	2	2	2	2	2	2	2	2	2	2	2
		'YDR502C'	2	2	2	2	2	2	2	2	2	2	2	2	2	2	2	2
		'YDR503C'	2	2	2	2	2	2	2	2	2	2	2	2	2	2	2	2
		'YDR508C'	2	2	2	2	2	2	2	2	2	2	2	2	2	2	2	2
		'YDR530C'	2	2	2	2	2	2	2	2	2	2	2	2	2	2	2	2
		'YDR536W'	2	2	2	2	1	2	2	1.5	2	2	2	1.5	2	2	2	2
		'YDR538W'	2	2	2	2	2	2	2	2	2	2	2	2	2	2	2	2
		'YEL011W'	2	2	2	2	2	2	2	2	2	2	2	2	2	2	2	2
		'YEL017C-A'	2	2	2	2	2	2	2	2	2	2	2	2	2	2	2	2
		'YEL024W'	0	0	2	2	0	0	2	2	2	2	2	2	2	2	2	0
		'YEL041W'	2	2	2	2	2	2	2	2	2	2	2	2	2	2	2	2
		'YEL046C'	2	2	2	2	2	2	2	2	1.5	1.5	1.5	0	0.5	1.5	2	2
		'YEL047C'	2	2	2	2	2	2	2	2	2	2	2	2	2	2	2	2
		'YEL063C'	2	2	2	2	2	2	2	2	2	2	2	2	2	2	2	2
		'YER053C'	2	2	2	2	2	2	2	2	2	2	2	2	2	2	2	2
		'YER055C'	2	2	2	2	2	2	2	2	2	2	2	2	2	2	2	2
		'YER056C'	2	2	2	2	2	2	2	2	2	2	2	2	2	2	2	2
		'YER060W'	2	2	2	2	2	2	2	2	2	2	2	2	2	2	2	2
		'YER060W-A'	2	2	2	2	2	2	2	2	2	2	2	2	2	2	2	2
		'YER062C'	2	2	2	2	2	2	2	2	2	2	2	2	2	2	2	2
		'YER065C'	2	2	2	2	2	2	2	2	2	2	2	2	2	2	2	2
		'YER073W'	2	2	2	2	2	2	2	2	2	2	2	2	2	2	2	2
		'YER081W'	2	2	2	2	2	2	2	2	2	2	2	2	2	2	2	2
		'YER170W'	2	2	2	2	2	2	2	2	2	2	2	2	2	2	2	2
		'YER178W'	2	2	2	2	2	2	2	2	2	2	2	2	2	2	2	2
		'YFL001W'	2	2	2	2	1	2	2	2	2	2	2	2	2	2	2	2
		'YFL011W'	2	2	2	2	2	2	2	2	2	2	2	2	2	2	2	2
		'YFL030W'	2	2	2	2	2	2	2	2	2	2	2	2	2	2	2	2
		'YFL053W'	2	2	2	2	2	2	2	2	2	2	2	2	2	2	2	2
		'YFL055W'	2	2	2	2	2	2	2	2	2	2	2	2	2	2	2	2
		'YFR015C'	2	2	2	2	2	2	2	2	2	2	2	2	2	2	2	2
		'YFR019W'	2	2	1	2	1	2	0.5	2	2	2	2	2	1	1	1	0
		'YFR025C'	2	2	2	2	2	2	2	2	2	2	2	2	2	2	2	2
		'YFR030W'	2	2	2	2	2	2	2	2	2	2	2	2	2	2	1	2
		'YFR033C'	2	2	2	2	2	2	2	2	2	2	2	2	2	2	2	2
		'YFR047C'	2	2	2	2	2	2	2	2	2	2	2	2	2	2	2	2
		'YFR053C'	2	2	2	2	2	2	2	2	2	2	2	2	2	2	2	2
		'YFR055W'	2	2	2	2	2	2	2	2	2	2	2	2	2	2	2	2
		'YGL012W'	2	2	2	2	1	1.5	2	2	2	2	2	2	2	2	2	2
		'YGL037C'	2	2	2	2	2	2	2	2	2	2	2	2	2	2	2	2
		'YGL062W'	2	2	2	2	2	2	2	2	2	2	2	2	2	2	2	2
		'YGL063W'	2	2	2	2	2	2	2	2	2	2	2	2	2	2	2	2
		'YGL077C'	2	2	2	2	2	2	2	2	2	2	2	2	2	2	2	2
		'YGL125W'	2	2	2	2	2	2	2	2	2	2	2	2	2	2	2	2
		'YGL154C'	2	2	2	2	2	2	2	2	2	2	2	2	0	2	1	2
		'YGL202W'	2	2	2	2	2	2	2	2	2	2	2	2	2	2	2	2
		'YGL205W'	2	2	2	2	2	2	2	2	2	2	2	2	2	2	2	2
		'YGL248W'	2	2	2	2	2	2	2	2	2	2	2	2	2	2	2	2
		'YGL253W'	2	2	2	2	2	2	2	2	2	2	2	2	2	2	2	2
		'YGL256W'	2	2	2	2	2	2	2	2	2	2	2	2	2	2	2	2
		'YGR007W'	2	2	2	2	2	2	2	2	2	2	2	2	2	2	2	2
		'YGR012W'	2	2	2	2	2	2	2	2	2	2	2	2	2	2	2	2
		'YGR019W'	2	2	2	2	2	2	2	2	2	2	2	2	2	2	2	2
		'YGR032W'	2	2	2	2	2	2	2	2	2	2	2	2	2	2	2	2
		'YGR037C'	2	2	2	2	2	2	2	2	2	1.5	2	1	1.5	1	2	2
		'YGR043C'	2	2	2	2	2	2	2	2	2	2	2	2	2	2	2	2
		'YGR055W'	2	2	2	2	2	2	2	2	2	2	2	2	2	2	2	2
		'YGR087C'	2	2	2	2	2	2	2	2	2	2	2	2	2	2	2	2
		'YGR088W'	2	2	2	2	2	2	2	2	2	2	2	2	2	2	2	2
		'YGR121C'	2	2	2	2	2	2	2	2	2	2	2	2	2	2	2	2
		'YGR124W'	2	2	2	2	2	2	2	2	2	2	2	2	2	2	2	2
		'YGR125W'	2	2	2	2	2	2	2	2	2	2	2	2	2	2	2	2
		'YGR155W'	2	2	2	2	2	2	2	2	2	2	2	2	2	2	2	2
		'YGR157W'	2	2	2	2	2	2	2	2	2	2	2	2	2	2	2	2
		'YGR170W'	2	2	2	2	2	2	2	2	2	2	2	2	2	2	2	2
		'YGR183C'	2	2	2	2	2	2	2	2	2	2	2	2	2	2	2	2
		'YGR192C'	2	2	2	2	2	2	2	2	2	2	2	2	2	2	2	2
		'YGR194C'	2	2	2	2	2	2	2	2	2	2	2	2	2	2	2	2
		'YGR199W'	2	2	2	2	2	2	2	2	2	2	2	2	2	2	2	2
		'YGR202C'	2	2	2	2	2	2	2	2	2	2	2	2	2	2	2	2
		'YGR208W'	2	2	2	2	2	2	2	1	1.5	2	2	2	2	1	0.5	2
		'YGR240C'	2	2	2	2	2	2	2	2	2	2	2	2	2	2	2	2
		'YGR244C'	2	2	2	2	1	2	2	2	2	2	2	2	2	2	2	2
		'YGR248W'	2	2	2	2	2	2	2	2	2	2	2	2	2	2	2	2
		'YGR254W'	2	2	2	2	2	2	2	2	2	2	2	2	2	2	2	2
		'YGR255C'	0	0	2	2	0	0	2	2	2	2	2	2	2	2	2	0
		'YGR256W'	2	2	2	2	2	2	2	2	2	2	2	2	2	2	2	2
		'YGR282C'	2	2	2	2	2	2	2	2	2	2	2	2	2	2	2	2
		'YGR286C'	2	2	2	2	2	2	2	2	2	2	2	2	2	2	2	2
		'YGR287C'	2	2	2	2	2	2	2	2	2	2	2	2	2	2	2	2
		'YGR292W'	2	2	2	2	2	2	2	2	2	2	2	2	2	2	2	2
		'YHL011C'	2	2	2	1.5	2	2	1	2	1.5	1.5	1.5	1.5	1.5	1.5	2	2
		'YHL012W'	2	2	2	2	2	2	2	2	2	2	2	2	2	2	2	2
		'YHL016C'	2	2	2	2	2	2	2	2	2	2	2	2	2	2	2	2
		'YHL032C'	2	2	2	2	1	2	2	2	2	2	2	2	2	2	2	2
		'YHL036W'	2	2	2	2	2	2	2	2	2	2	2	2	2	2	2	2
		'YHR001W-A'	2	2	2	2	2	2	2	2	2	2	2	2	2	2	2	2
		'YHR018C'	2	2	2	2	2	2	2	2	2	2	0.5	2	2	2	0	2
		'YHR037W'	2	2	2	2	2	2	2	2	2	2	2	2	2	2	2	2
		'YHR046C'	2	2	2	2	2	2	2	2	2	2	2	2	2	2	2	2
		'YHR051W'	0	0	2	2	0	0	2	2	2	2	2	2	2	2	2	0
		'YHR091C'	0	0	2	2	0	0	2	2	2	2	2	2	2	2	2	0
		'YHR092C'	2	2	2	2	2	2	2	2	2	2	2	2	1.5	2	2	2
		'YHR094C'	2	2	2	2	2	2	2	2	2	2	2	2	2	2	2	2
		'YHR096C'	2	2	2	2	2	2	2	2	2	2	2	2	2	2	2	2
		'YHR106W'	2	2	2	2	2	2	2	2	2	2	2	2	2	2	2	2
		'YHR123W'	2	2	2	2	2	2	2	2	2	2	2	2	2	2	2	2
		'YHR137W'	2	2	2	2	2	2	2	2	2	2	2	2	2	2	2	2
		'YHR163W'	2	2	2	2	2	2	2	2	2	2	2	2	2	2	2	2
		'YHR183W'	2	2	1.5	1.5	2	2	2	2	2	2	2	2	1.5	2	1	2
		'YIL009W'	2	2	2	2	2	2	2	2	2	2	2	2	2	2	2	2
		'YIL020C'	2	2	2	2	2	2	2	2	2	2	2	2	2	2	2	2
		'YIL053W'	2	2	2	2	2	2	2	2	2	2	2	2	2	2	2	2
		'YIL066C'	2	2	2	2	2	2	2	2	2	2	2	2	2	2	2	2
		'YIL074C'	2	2	2	2	2	2	2	2	2	2	2	2	2	2	2	2
		'YIL094C'	2	2	2	2	2	2	2	2	2	2	2	2	1	2	1.5	2
		'YIL107C'	2	2	2	2	2	2	2	2	2	2	2	2	2	2	2	2
		'YIL116W'	2	2	2	2	2	2	2	2	2	2	2	2	2	2	2	2
		'YIL134W'	2	2	2	2	2	2	2	2	2	2	2	2	2	2	2	2
		'YIL145C'	2	2	2	2	2	2	2	2	1	1.5	2	1	1.5	2	2	2
		'YIL155C'	2	2	2	2	1	2	2	2	2	2	2	2	2	2	2	2
		'YIL160C'	2	2	2	2	2	2	2	2	2	2	2	2	2	2	2	2
		'YIL162W'	2	2	2	2	2	2	2	1	2	2	2	2	2	2	2	2
		'YIL167W'	2	2	2	2	2	2	2	2	2	2	2	2	2	2	2	2
		'YIR027C'	2	2	2	2	2	2	2	2	2	2	2	2	2	2	2	2
		'YIR028W'	2	2	2	2	2	2	2	2	2	2	2	2	2	2	2	2
		'YIR029W'	2	2	2	2	2	2	2	2	2	2	2	2	2	2	2	2
		'YIR031C'	2	2	2	2	2	2	2	2	2	2	2	2	2	2	2	2
		'YIR032C'	2	2	2	2	2	2	2	2	2	2	2	2	2	2	2	2
		'YIR037W'	2	2	2	2	2	2	2	2	2	2	2	2	2	2	1.5	2
		'YJL052W'	2	2	2	2	2	2	2	2	2	2	2	2	2	2	2	2
		'YJL068C'	2	2	2	2	2	2	2	2	2	2	2	2	2	2	2	2
		'YJL101C'	2	2	2	2	2	2	2	2	2	2	2	2	2	2	2	2
		'YJL121C'	2	2	2	2	1	2	2	2	2	2	2	2	2	2	2	2
		'YJL126W'	2	2	2	2	2	2	2	2	2	2	2	2	2	2	2	2
		'YJL129C'	2	2	2	2	2	2	2	2	2	2	2	2	2	2	2	2
		'YJL130C'	2	2	2	2	2	2	2	2	2	2	2	2	2	2	2	2
		'YJL134W'	2	2	2	2	2	2	2	2	2	2	2	2	2	2	2	2
		'YJL139C'	2	2	2	2	2	2	2	2	2	2	2	2	2	2	2	2
		'YJL153C'	2	2	2	2	2	2	2	2	2	2	2	0	2	2	2	2
		'YJL155C'	2	2	2	2	2	2	2	2	2	2	2	2	2	2	2	2
		'YJL200C'	2	2	2	2	2	2	2	2	2	2	2	2	2	2	2	2
		'YJL214W'	2	2	2	2	2	2	2	2	2	2	2	2	2	2	2	2
		'YJL216C'	2	2	2	2	2	2	2	2	2	2	2	2	2	2	2	2
		'YJR009C'	2	2	2	2	2	2	2	2	2	2	2	2	2	2	2	2
		'YJR010W'	2	2	2	2	2	2	2	2	2	2	2	2	2	2	1	2
		'YJR025C'	2	2	2	2	2	2	2	2	2	2	2	2	2	2	2	2
		'YJR049C'	2	2	2	2	2	2	2	2	2	2	2	2	2	2	2	2
		'YJR051W'	2	2	2	2	2	2	2	2	2	2	2	2	2	2	2	2
		'YJR066W'	2	2	2	2	2	2	2	2	2	2	2	2	2	2	2	2
		'YJR073C'	2	2	2	2	2	2	2	2	2	2	2	2	2	2	2	2
		'YJR078W'	2	2	2	2	2	2	2	2	2	2	2	2	2	2	2	2
		'YJR095W'	2	2	2	2	2	2	2	2	2	2	2	2	2	2	2	2
		'YJR103W'	2	2	2	2	2	2	2	2	2	2	2	2	2	2	2	2
		'YJR105W'	2	2	1.5	2	2	2	2	2	2	2	2	2	2	1.5	2	2
		'YJR109C'	2	2	2	2	2	2	2	2	2	2	1	2	2	2	1	2
		'YJR121W'	0	0	2	2	0	0	2	2	2	2	2	2	2	2	2	0
		'YJR133W'	2	2	2	2	2	2	2	2	2	2	2	2	2	2	2	2
		'YJR137C'	2	2	2	2	2	2	2	2	2	2	2	2	2	2	1	2
		'YJR148W'	2	2	2	2	2	2	2	2	2	2	2	2	2	2	2	2
		'YJR152W'	2	2	2	2	2	2	2	2	2	2	2	2	2	2	2	2
		'YKL001C'	2	2	2	2	2	2	2	2	2	2	2	2	2	2	0.5	2
		'YKL026C'	2	2	2	2	2	2	2	2	2	2	2	2	2	2	2	2
		'YKL029C'	2	2	2	2	2	2	2	2	2	2	2	2	2	2	2	2
		'YKL067W'	2	2	2	2	2	2	2	2	2	2	2	2	2	2	2	2
		'YKL085W'	1	2	2	2	1.5	1	2	2	2	2	2	2	2	2	2	2
		'YKL106W'	2	2	2	2	2	2	2	2	2	2	2	2	2	2	2	2
		'YKL120W'	2	2	2	2	2	2	2	2	2	2	2	2	2	2	2	2
		'YKL127W'	2	2	2	2	2	2	2	2	2	2	2	2	2	2	2	2
		'YKL132C'	2	2	2	2	2	2	2	2	2	2	2	2	2	2	2	2
		'YKL148C'	0	1	2	2	0.5	0.5	2	2	2	2	2	2	2	2	2	1
		'YKL184W'	2	2	2	2	2	2	2	2	2	2	2	2	2	2	2	2
		'YKL216W'	2	2	2	2	2	2	2	2	2	2	2	2	2	2	2	2
		'YKL217W'	2	2	2	2	2	1	2	2	2	2	2	2	2	2	2	2
		'YKR009C'	2	2	2	2	2	2	2	2	2	2	2	2	2	2	2	2
		'YKR039W'	2	2	2	2	2	2	2	2	2	2	2	2	2	2	2	2
		'YKR053C'	2	2	2	2	2	2	2	2	2	2	2	2	2	2	2	2
		'YKR061W'	2	2	2	2	2	2	2	2	2	2	2	2	2	2	2	2
		'YKR069W'	2	2	2	2	2	2	2	2	2	2	2	2	2	2	1	2
		'YKR080W'	2	2	2	2	2	2	2	2	2	2	2	2	2	2	2	2
		'YKR093W'	2	2	2	2	2	2	2	2	2	2	2	2	2	2	2	2
		'YKR097W'	0	1	2	2	2	2	2	2	2	2	2	2	2	2	2	1
		'YLL043W'	2	2	2	2	2	2	2	2	2	2	2	2	2	2	2	2
		'YLL061W'	2	2	2	2	2	2	2	2	2	2	2	2	2	2	2	2
		'YLL062C'	2	2	2	2	2	2	2	2	2	2	2	2	2	2	2	2
		'YLR028C'	2	2	2	2	2	2	2	2	2	2	2	2	2	2	2	2
		'YLR038C'	0	0	2	2	0	1	2	2	2	2	2	2	2	2	2	0
		'YLR044C'	2	2	2	2	2	2	2	2	2	2	2	2	2	2	2	2
		'YLR056W'	2	2	2	2	1.5	2	2	2	2	2	2	2	2	2	2	2
		'YLR058C'	2	2	2	2	2	2	2	2	2	2	2	2	2	2	2	2
		'YLR081W'	2	2	0	2	2	2	2	2	2	2	2	2	2	2	2	2
		'YLR089C'	2	2	2	2	2	2	2	2	2	2	2	2	2	2	2	2
		'YLR092W'	2	2	2	2	2	2	2	2	2	2	2	2	2	2	2	2
		'YLR133W'	2	2	2	2	2	2	2	2	2	2	2	2	2	2	2	2
		'YLR134W'	2	2	2	2	2	2	2	2	2	2	2	2	2	2	2	2
		'YLR138W'	2	2	2	2	2	2	2	2	2	2	2	2	2	2	2	2
		'YLR142W'	2	2	2	2	2	2	2	2	2	2	2	2	2	2	2	2
		'YLR146C'	2	2	2	2	2	2	2	2	2	2	2	2	2	2	2	2
		'YLR172C'	2	2	2	2	2	2	2	2	2	2	2	2	2	2	2	2
		'YLR174W'	2	2	2	2	2	2	2	2	2	2	2	2	2	2	2	2
		'YLR180W'	2	2	2	2	2	2	2	2	2	2	2	2	2	2	2	2
		'YLR209C'	2	2	2	2	2	2	2	2	2	2	2	2	2	2	2	2
		'YLR231C'	2	2	2	2	2	2	2	2	2	2	2	2	2	2	2	2
		'YLR237W'	2	2	2	2	2	2	2	2	2	2	2	2	2	2	2	2
		'YLR240W'	2	2	2	2	2	2	2	2	2	2	2	2	2	2	2	2
		'YLR258W'	2	2	2	2	2	2	2	2	2	2	2	2	2	2	2	2
		'YLR260W'	2	0.5	2	2	2	2	2	2	2	2	2	2	2	2	2	0
		'YLR295C'	0	0	2	2	0	0	2	2	2	2	2	2	2	2	2	0
		'YLR299W'	2	2	2	2	2	2	2	2	2	2	2	2	2	2	2	2
		'YLR300W'	2	2	2	2	2	2	2	2	2	2	2	2	2	2	2	2
		'YLR304C'	2	2	2	2	2	2	2	2	2	2	2	2	2	2	1	0
		'YLR307W'	2	2	2	2	2	2	2	2	2	2	2	2	2	2	2	2
		'YLR308W'	2	2	2	2	2	2	2	2	2	2	2	2	2	2	2	2
		'YLR328W'	2	2	2	2	2	2	2	2	2	2	2	2	2	2	2	2
		'YLR348C'	2	2	2	2	2	2	2	2	2	2	2	2	2	2	2	2
		'YLR354C'	2	2	2	2	2	2	2	2	2	2	2	2	2	2	2	2
		'YLR377C'	0	0	2	2	0	0	2	2	2	2	2	2	2	2	2	1
		'YLR395C'	2	2	2	2	2	2	2	2	2	2	2	2	2	2	2	2
		'YLR420W'	2	2	2	2	2	2	2	2	2	2	2	2	2	2	2	2
		'YLR432W'	2	2	2	2	2	2	2	2	2	2	2	2	2	2	2	2
		'YLR438W'	2	2	2	2	1	2	2	2	2	2	2	2	2	2	2	2
		'YLR450W'	2	2	2	2	2	2	2	2	2	2	2	2	2	2	2	2
		'YML004C'	2	2	2	2	2	2	2	2	2	2	2	2	2	2	2	2
		'YML008C'	2	2	2	2	2	2	2	2	2	2	2	2	2	2	2	2
		'YML022W'	2	2	2	2	2	2	2	2	2	2	2	2	2	2	2	2
		'YML035C'	2	2	2	2	2	2	2	2	2	2	2	2	2	2	2	2
		'YML042W'	2	2	2	2	2	2	2	2	2	2	2	2	2	2	2	2
		'YML054C'	2	2	2	2	2	2	2	2	2	2	2	2	2	2	2	2
		'YML056C'	2	2	2	2	2	2	2	2	2	2	2	2	2	2	2	2
		'YML070W'	2	2	2	2	2	2	2	2	2	2	2	2	2	2	2	2
		'YML075C'	2	2	2	2	2	2	2	2	2	2	2	2	2	2	2	2
		'YML082W'	2	2	2	2	2	2	2	2	2	2	2	2	2	2	2	2
		'YML100W'	2	2	2	2	2	2	2	2	2	2	2	2	2	2	2	2
		'YML106W'	2	2	2	2	2	2	2	2	2	2	2	2	2	2	2	2
		'YML110C'	0	0	2	2	0	0	2	2	2	2	2	2	2	2	2	0
		'YML120C'	1	2	2	2	1	1	2	2	2	2	2	2	2	2	2	2
		'YML123C'	2	2	2	2	2	2	2	2	2	2	2	2	2	2	2	2
		'YMR011W'	2	2	2	2	2	2	2	2	2	2	2	2	2	2	2	2
		'YMR015C'	2	2	2	2	2	2	2	2	2	2	2	2	2	2	2	2
		'YMR056C'	2	2	2	2	2	2	2	2	2	2	2	2	2	2	2	2
		'YMR062C'	2	2	2	2	2	2	2	2	2	2	1.5	2	2	2	1.5	2
		'YMR083W'	2	2	2	2	2	2	2	2	2	2	2	2	2	2	2	2
		'YMR101C'	2	2	2	2	2	2	2	2	2	2	2	2	2	2	2	2
		'YMR105C'	2	2	0	2	2	2	2	2	2	2	2	2	2	2	2	2
		'YMR120C'	2	2	2	2	2	2	2	2	2	2	2	2	2	2	2	2
		'YMR145C'	2	2	2	2	2	2	2	2	2	2	2	2	2	2	2	2
		'YMR169C'	2	2	2	2	2	2	2	2	2	2	2	2	2	2	2	2
		'YMR170C'	2	2	2	2	2	2	2	2	2	2	2	2	2	2	2	2
		'YMR189W'	2	2	2	2	2	2	2	2	2	2	2	2	2	2	2	2
		'YMR202W'	2	2	2	2	2	2	2	2	2	2	2	2	2	2	2	2
		'YMR205C'	2	2	2	2	2	2	2	2	2	2	2	2	2	2	2	2
		'YMR246W'	2	2	2	2	2	2	2	2	2	2	2	2	2	2	2	2
		'YMR250W'	2	2	2	2	2	2	2	2	2	2	2	2	2	2	2	2
		'YMR256C'	0	0	2	2	0	0	2	2	2	2	2	2	2	2	2	0
		'YMR261C'	2	2	2	2	2	2	2	2	2	2	2	2	2	2	2	2
		'YMR267W'	0	0	2	2	0	0	2	2	2	2	2	2	2	2	2	0
		'YMR271C'	2	2	2	2	2	2	2	2	2	2	2	2	2	2	2	2
		'YMR272C'	2	2	2	2	2	2	2	2	2	2	2	2	2	2	2	2
		'YMR293C'	1	1	2	2	1	1	2	2	2	2	2	2	2	2	2	1
		'YMR303C'	2	2	2	2	2	2	2	2	2	2	2	2	2	2	2	2
		'YMR306W'	2	2	2	2	2	2	2	2	2	2	2	2	2	2	2	2
		'YNL009W'	2	2	2	2	2	2	2	2	2	2	2	2	2	2	2	2
		'YNL052W'	2	1	2	2	1	1	2	2	2	2	2	2	2	2	2	1
		'YNL071W'	2	2	2	2	1	2	2	2	2	2	2	2	2	2	2	2
		'YNL104C'	2	2	2	2	2	2	2	2	2	2	2	2	2	2	2	2
		'YNL117W'	2	1	2	2	2	2	2	2	2	2	2	2	2	2	2	1
		'YNL130C'	2	2	2	2	2	2	2	2	2	2	2	2	2	2	2	2
		'YNL141W'	2	2	2	2	2	2	2	2	2	2	2	2	2	2	2	2
		'YNL142W'	2	2	2	2	2	2	2	2	2	2	2	2	2	2	2	2
		'YNL268W'	2	2	2	2	2	2	2	2	2	2	2	2	2	2	2	2
		'YNL270C'	2	2	2	2	2	2	2	2	2	2	2	2	2	2	2	2
		'YNL280C'	2	2	2	2	2	2	2	2	2	2	2	1	2	1	1.5	2
		'YNL292W'	2	2	2	2	2	2	2	2	2	2	2	2	2	2	2	2
		'YNL316C'	2	2	2	2	2	2	2	2	2	2	2	2	2	2	1	2
		'YNL318C'	2	2	2	2	2	2	2	2	2	2	2	2	2	2	2	2
		'YNR001C'	1	2	2	2	1	1.5	2	2	2	2	2	2	2	2	2	2
		'YNR012W'	2	2	2	2	2	2	2	2	2	2	2	2	2	2	2	2
		'YNR033W'	2	2	2	2	2	2	2	2	2	2	2	2	2	2	2	2
		'YNR034W'	2	2	2	2	2	2	2	2	2	2	2	2	2	2	2	2
		'YNR041C'	0	0	2	2	0	0	2	2	2	2	2	2	2	2	2	0
		'YNR056C'	2	2	2	2	2	2	2	2	2	2	2	2	2	2	2	2
		'YNR057C'	2	2	2	2	2	2	2	2	2	2	2	2	2	2	2	2
		'YNR058W'	2	2	2	2	2	2	2	2	2	2	2	2	2	2	2	2
		'YNR072W'	2	2	2	2	2	2	2	2	2	2	2	2	2	2	2	2
		'YOL020W'	2	2	2	2	2	2	2	2	2	2	2	2	2	2	2	2
		'YOL052C'	2	2	2	2	2	2	2	2	2	2	2	2	2	2	2	2
		'YOL055C'	2	2	2	2	2	2	2	2	2	2	2	2	2	2	2	2
		'YOL056W'	2	2	2	2	2	2	2	2	2	2	2	2	2	2	2	2
		'YOL058W'	2	2	2	2	2	2	2	2	2	2	1	2	2	2	1	2
		'YOL059W'	2	2	2	2	2	2	2	2	2	2	2	2	2	2	2	2
		'YOL061W'	2	2	2	2	2	2	2	2	2	2	2	2	2	2	2	2
		'YOL064C'	2	2	2	2	2	2	2	2	2	2	2	2	2	2	0.5	2
		'YOL086C'	2	2	2	2	2	2	2	2	2	2	2	2	2	2	2	2
		'YOL096C'	2	2	2	2	2	2	2	2	2	2	2	2	2	2	2	2
		'YOL103W'	2	2	2	2	2	2	2	2	2	2	2	2	2	2	2	2
		'YOL126C'	2	1.5	2	2	2	2	2	2	2	2	2	2	2	2	2	1
		'YOL136C'	2	2	2	2	2	2	2	2	2	2	2	2	2	2	2	2
		'YOR011W'	2	2	2	2	2	2	2	2	2	2	2	2	2	2	2	2
		'YOR040W'	2	2	2	2	2	2	2	2	2	2	2	2	2	2	2	2
		'YOR071C'	2	2	2	2	2	2	2	2	2	2	2	2	2	2	2	2
		'YOR099W'	2	2	2	2	2	2	2	2	2	2	2	2	2	2	2	2
		'YOR100C'	2	2	2	2	2	2	2	2	2	2	2	2	2	2	2	2
		'YOR130C'	2	2	2	2	2	2	2	2	2	2	0	2	2	2	0.5	2
		'YOR136W'	0.5	2	2	2	1	0	2	2	2	2	2	2	2	2	2	2
		'YOR142W'	2	2	2	2	2	2	2	2	2	2	2	2	2	2	2	2
		'YOR190W'	2	2	2	2	2	2	2	2	2	2	2	2	2	2	2	2
		'YOR192C'	2	2	2	2	2	2	2	2	2	2	2	2	2	2	2	2
		'YOR202W'	2	2	2	2	2	2	2	2	2	2	2	2	2	2	2	2
		'YOR209C'	2	2	2	2	2	2	1	2	2	2	2	2	2	2	2	2
		'YOR222W'	2	2	2	2	2	2	2	2	2	2	2	2	2	2	2	2
		'YOR241W'	2	2	2	2	2	2	2	2	2	2	2	1	2	0	0.5	0
		'YOR303W'	2	2	2	2	2	2	2	2	2	2	0.5	2	2	2	1.5	2
		'YOR317W'	2	2	2	2	2	2	2	2	2	2	2	2	2	2	2	2
		'YOR321W'	2	2	2	2	2	2	2	2	2	2	2	2	2	2	2	2
		'YOR323C'	2	2	2	2	2	2	2	2	2	2	2	2	2	2	2	2
		'YOR347C'	2	2	2	2	2	2	2	2	2	2	2	2	2	2	2	2
		'YOR348C'	2	2	2	2	2	2	2	2	2	2	2	2	2	2	2	2
		'YOR360C'	2	2	2	2	2	2	2	2	2	2	2	2	2	2	2	2
		'YOR374W'	2	2	2	2	2	2	2	2	2	2	2	2	2	2	2	2
		'YOR375C'	2	2	2	2	2	2	2	2	2	2	2	2	2	2	2	2
		'YPL023C'	2	2	2	2	2	2	2	2	2	2	2	2	2	2	2	2
		'YPL036W'	2	2	2	2	2	2	2	2	2	2	2	2	2	2	2	2
		'YPL053C'	2	2	2	2	2	2	2	2	2	2	2	2	2	2	2	2
		'YPL057C'	2	2	2	2	2	2	2	2	2	2	2	2	2	2	2	2
		'YPL061W'	2	2	2	2	2	2	2	2	2	2	2	2	2	2	2	2
		'YPL091W'	2	2	2	2	2	2	2	2	2	2	2	2	2	2	2	2
		'YPL111W'	2	2	2	2	2	2	2	2	2	2	2	2	2	2	2	2
		'YPL134C'	2	2	2	2	2	2	2	2	2	2	2	2	2	2	2	2
		'YPL172C'	0	0	2	2	0	0	2	2	2	2	2	2	2	2	2	0
		'YPL212C'	2	2	2	2	2	2	2	2	2	2	2	2	2	2	2	2
		'YPL214C'	2	2	2	2	2	2	2	2	2	2	2	2	2	2	2	2
		'YPL258C'	2	2	2	2	2	2	2	2	2	2	2	2	2	2	2	2
		'YPL265W'	2	2	2	2	2	2	2	2	2	2	2	2	2	2	2	2
		'YPL268W'	2	2	1.5	2	2	2	2	2	2	2	2	2	2	2	2	2
		'YPL273W'	2	2	2	2	2	2	2	2	2	2	2	2	2	2	2	2
		'YPL274W'	2	2	2	2	2	2	2	2	2	2	2	2	2	2	2	2
		'YPR001W'	2	2	2	2	2	2	2	2	2	2	2	2	2	2	2	2
		'YPR006C'	2	2	2	2	2	2	2	2	2	2	2	2	2	2	2	2
		'YPR020W'	2	2	2	2	2	2	2	2	2	2	2	2	2	2	2	2
		'YPR026W'	2	2	2	2	2	2	2	2	2	2	2	2	2	2	2	2
		'YPR062W'	2	2	2	2	2	2	2	2	2	2	2	2	2	2	2	2
		'YPR069C'	2	2	2	2	2	2	2	2	2	2	2	2	2	2	2	2
		'YPR074C'	2	2	2	2	2	2	2	2	2	2	2	2	2	2	1.5	2
		'YPR121W'	2	2	2	2	2	2	2	2	2	2	2	2	2	2	2	2
		'YPR138C'	2	2	2	2	2	2	2	2	2	2	2	2	2	2	2	2
		'YPR145W'	2	2	2	2	2	2	2	2	2	2	2	2	2	2	2	2
		'YPR160W'	2	2	2	2	2	2	2	2	2	2	2	2	2	2	2	2
		'YPR191W'	1	0.5	2	2	0.5	0.5	2	2	2	2	2	2	2	2	2	1

## Sheet: Table S4
TABLE S4: UPPER BOUNDS ON EXCHANGE FLUXES USED TO IMPLEMENT CONDITIONS IN YEAST MODELS
				YPD	YPGly	YPLac	YPGal	YPRaff	YPEtOH	YPAc	YPTE no O2	YPTE no glucose	SD minimal	SC-all	SC-Met	SC-Lys	SC-Ade	SC-Ino	SC-Arg
			Oxygen	6.3	6.3	6.3	6.3	6.3	6.3	6.3		6.3	6.3	6.3	6.3	6.3	6.3	6.3	6.3
			NH3	100	100	100	100	100	100	100	100	100	100	100	100	100	100	100	100
			SLF	100	100	100	100	100	100	100	100	100	100	100	100	100	100	100	100
			PI	0.89	0.89	0.89	0.89	0.89	0.89	0.89	0.89	0.89	0.89	0.89	0.89	0.89	0.89	0.89	0.89
			Glucose	22.6							22.6		22.6	22.6	22.6	22.6	22.6	22.6	22.6
			Glycerol		84
			Lactate			22.6
			Galactose				22.6
			Raffinose					6.85
			Ethanol						44.2
			Acetate							41.4
			Ergosterol								0.0226	0.0226
			Zymosterol								0.0226	0.0226
			palmitoleate								0.005	0.005
			stearate								0.0016	0.0016
			oleate								0.0078	0.0078
			linoleate								0.0029	0.0029
			ALA	0.519	0.519	0.519	0.519	0.519	0.519	0.519	0.519	0.519		0.457	0.457	0.457	0.457	0.457	0.457
			ARG	0.193	0.193	0.193	0.193	0.193	0.193	0.193	0.193	0.193		0.234	0.234	0.234	0.234	0.234
			ASN											0.308	0.308	0.308	0.308	0.308	0.308
			ASP	0.274	0.274	0.274	0.274	0.274	0.274	0.274	0.274	0.274		0.306	0.306	0.306	0.306	0.306	0.306
			CYS	0.0192	0.0192	0.0192	0.0192	0.0192	0.0192	0.0192	0.0192	0.0192		0.306	0.306	0.306	0.306	0.306	0.306
			GLU	0.479	0.479	0.479	0.479	0.479	0.479	0.479	0.479	0.479		0.277	0.277	0.277	0.277	0.277	0.277
			GLN											0.278	0.278	0.278	0.278	0.278	0.278
			GLY	0.934	0.934	0.934	0.934	0.934	0.934	0.934	0.934	0.934		0.543	0.543	0.543	0.543	0.543	0.543
			HIS	0.31	0.31	0.31	0.31	0.31	0.31	0.31	0.31	0.31	0.082	2.63	2.63	2.63	2.63	2.63	2.63
			ILE	0.0952	0.0952	0.0952	0.0952	0.0952	0.0952	0.0952	0.0952	0.0952		0.311	0.311	0.311	0.311	0.311	0.311
			LEU	1.66	1.66	1.66	1.66	1.66	1.66	1.66	1.66	1.66	0.4	6.21	6.21	6.21	6.21	6.21	6.21
			LYS	0.167	0.167	0.167	0.167	0.167	0.167	0.167	0.167	0.167		0.279	0.279		0.279	0.279	0.279
			MET	0.0468	0.0468	0.0468	0.0468	0.0468	0.0468	0.0468	0.0468	0.0468		0.273		0.273	0.273	0.273	0.273
			PHE	0.0758	0.0758	0.0758	0.0758	0.0758	0.0758	0.0758	0.0758	0.0758		0.247	0.247	0.247	0.247	0.247	0.247
			PRO	0.357	0.357	0.357	0.357	0.357	0.357	0.357	0.357	0.357		0.354	0.354	0.354	0.354	0.354	0.354
			SER	0.166	0.166	0.166	0.166	0.166	0.166	0.166	0.166	0.166		0.388	0.388	0.388	0.388	0.388	0.388
			THR	0.112	0.112	0.112	0.112	0.112	0.112	0.112	0.112	0.112		0.342	0.342	0.342	0.342	0.342	0.342
			TRP	0.0207	0.0207	0.0207	0.0207	0.0207	0.0207	0.0207	0.0207	0.0207		0.199	0.199	0.199	0.199	0.199	0.199
			TYR	0.0279	0.0279	0.0279	0.0279	0.0279	0.0279	0.0279	0.0279	0.0279		0.0279	0.0279	0.0279	0.0279	0.0279	0.0279
			VAL	0.148	0.148	0.148	0.148	0.148	0.148	0.148	0.148	0.148		0.348	0.348	0.348	0.348	0.348	0.348
			Potassium	1.87	1.87	1.87	1.87	1.87	1.87	1.87	1.87	1.87	4.44	4.44	4.44	4.44	4.44	4.44	4.44
			Sodium	4.43	4.43	4.43	4.43	4.43	4.43	4.43	4.43	4.43	0.75	0.75	0.75	0.75	0.75	0.75	0.75
			Biotin	2.75e-05	2.75e-05	2.75e-05	2.75e-05	2.75e-05	2.75e-05	2.75e-05	2.75e-05	2.75e-05	1.42e-06	1.42e-06	1.42e-06	1.42e-06	1.42e-06	1.42e-06	1.42e-06
			Choline	0.00437	0.00437	0.00437	0.00437	0.00437	0.00437	0.00437	0.00437	0.00437	9.2e-05
			Riboflavin	0.00063	0.00063	0.00063	0.00063	0.00063	0.00063	0.00063	0.00063	0.00063		0.00092	0.00092	0.00092	0.00092	0.00092	0.00092
			Thiamine	0.0032	0.0032	0.0032	0.0032	0.0032	0.0032	0.0032	0.0032	0.0032
			Inositol	0.07	0.07	0.07	0.07	0.07	0.07	0.07	0.07	0.07	0.00193	0.11	0.11	0.11	0.11		0.11
			Thymidine	0.00709	0.00709	0.00709	0.00709	0.00709	0.00709	0.00709	0.00709	0.00709
			Nicotinate	2e-06	2e-06	2e-06	2e-06	2e-06	2e-06	2e-06	2e-06	2e-06
			4-Aminobenzoate	2e-06	2e-06	2e-06	2e-06	2e-06	2e-06	2e-06	2e-06	2e-06
			(R)-Pantothenate	0.0002	0.0002	0.0002	0.0002	0.0002	0.0002	0.0002	0.0002	0.0002	0.0002
			Pyridoxine	1e-05	1e-05	1e-05	1e-05	1e-05	1e-05	1e-05	1e-05	1e-05
			Uracile	4	4	4	4	4	4	4	4	4	0.4	3.63	3.63	3.63	3.63	3.63	3.63
			Adenine											3.01	3.01	3.01		3.01	3.01
			Antimycin A	1000	1000	1000			1000	1000	1000	1000	1000	1000	1000	1000	1000	1000	1000

## Sheet: Table S5
TABLE S5: ADJUSTMENTS MADE TO VARIOUS MODELS
ILL672
1. The following reactions were added to allow for raffinose metabolism
		RAFxt + HEXT -> RAF
		SUCxt + HEXT -> SUC
2. The following inositol transporters were added
	YDR497C	MYOIxt -> MYOI
	YDL103W	MYOIxt -> MYOI
3.The following metabolites were allowed to freely leave the system, because this was neccesary for balancing riboflavin and thiamine biosynthesis pathways, respectively
	RADP - 4-(1-D-Ribitylamino)-5-aminouracil
	HBA - 4-Hydroxy-benzyl alcohol
4. The following reaction which was present in the iFF708 model, was added back as there did not seem to be evidence to remove it
	MAL + SUCCm <-> MALm + SUCC
iFF708
1. The following reactions were added to allow for raffinose metabolism
		RAFxt + HEXT -> RAF
		SUCxt + HEXT -> SUC
iND750
1. A raffinose transporter was added
2. The sucrose transporter was made reversable
3. A mitochondrial lactose transporter was added

## Sheet: Table S6
Table S6: List of mutants from original experimental data set found to be discordant by either FBA or MOMA
YAR015W
YBL045C
YBR018C
YBR019C
YBR020W
YBR029C
YBR126C
YBR176W
YBR184W
YBR221C
YBR291C
YCL009C
YCR024C
YDL090C
YDR074W
YDR148C
YDR178W
YDR226W
YDR268W
YDR284C
YDR300C
YDR529C
YEL024W
YEL046C
YFR019W
YFR033C
YGL148W
YGR012W
YGR037C
YGR157W
YGR170W
YGR180C
YGR183C
YGR208W
YGR255C
YHL016C
YHR001W-A
YHR018C
YHR046C
YHR091C
YHR137W
YIL125W
YIL145C
YJL070C
YJL153C
YJL166W
YJR073C
YJR077C
YJR148W
YKL001C
YKL016C
YKL067W
YKL148C
YKR097W
YLL041C
YLL043W
YLR038C
YLR056W
YLR081W
YLR142W
YLR260W
YLR304C
YLR377C
YLR395C
YML110C
YML123C
YMR062C
YMR105C
YMR267W
YNL052W
YNL220W
YNR041C
YOL058W
YOL064C
YOR011W
YOR065W
YOR136W
YOR171C
YOR241W
YOR303W
YPL078C
YPL111W
YPL148C
YPL172C
YPL271W
YPR020W
YPR167C

## Sheet: Table S7
TABLE S7: SYSTEMATIC INTERPRETATION OF PATTERNS OF DISCORDANCE
MODEL AND EXPERIMENTAL OUTCOMES OF MUTANT VIABILITY ANALYSIS
Experimental	Optimal FBA	MOMA	Interpretation	Course of action	Example from paper
+	+	+	Strong evidence for accuracy of model	None / Examine fluxes to confirm biological relevance of prediction	NA
+	+	-	Potential similarity between genetic and some environmental perturbation (optimal rerouting performed)	Examine fluxes to confirm biological relevance of rerouting
+	-	-	Strong evidence for model inaccuracy. Indicates either missing reaction(s), inaccuracy in biomass definition or presence of incorrect constraints (e.g. reaction reversibility)	Attempt to identify superfluous constraints or missing reactions (For example:Kumar et al., Optimization based automated curation of metabolic reconstructions, BMC Bioinfo, 2007)	Raffinose example
-	+	+	Strong evidence for model inaccuracy. Indicates either presence of excess reactions, inaccuracy in biomass definition or lack of regulatory constraints	Examine fluxes to confirm biological relevance of prediction / Comapre prediction with rFBA model	Raffinose example
-	+	-	Inability to use available rerouting, indicates lack of necessary regulatory adjustments	Examine fluxes to confirm biological relevance of incorrect rerouting	Glycerol example
-	-	-	Strong evidence for accuracy of model	None / Examine fluxes to confirm biological relevance of prediction	NA

## Sheet: Table S8
TABLE S8: SUMMARY AND INTERPRETATION OF MUTANTS DISCORDANT BETWEEN iLL672 MODEL AND REFINED EXPERIMENTAL DATA
ORF ID	Media Condition	Pathway assignment for ORF	Type Of Discordance	Interpretation
YBL033C	SD Minimal Media	RIBOFLAVIN METABOLISM	EXP+, FBA-, MOMA-	Strong evidence for model inaccuracy. Indicates either missing reaction(s), inaccuracy in biomass definition or presence of incorrect constraints (e.g. reaction reversibility)
YBL045C	YPLac	ELECTRON TRANSPORT SYSTEM, COMPLEX III	EXP -, FBA +, MOMA -	Inability to use available rerouting, indicates lack of necessary regulatory adjustments
YBL099W	SD Minimal Media	ATP SYNTHASE	EXP +, FBA +, MOMA -	Potential similarity between genetic and some environmental perturbation (optimal rerouting performed)
YBR018C	YPRaff	GALACTOSE METABOLISM	EXP+, FBA-, MOMA-	Strong evidence for model inaccuracy. Indicates either missing reaction(s), inaccuracy in biomass definition or presence of incorrect constraints (e.g. reaction reversibility)
YBR019C	YPRaff	GALACTOSE METABOLISM	EXP+, FBA-, MOMA-	Strong evidence for model inaccuracy. Indicates either missing reaction(s), inaccuracy in biomass definition or presence of incorrect constraints (e.g. reaction reversibility)
YBR020W	YPRaff	GALACTOSE METABOLISM	EXP+, FBA-, MOMA-	Strong evidence for model inaccuracy. Indicates either missing reaction(s), inaccuracy in biomass definition or presence of incorrect constraints (e.g. reaction reversibility)
YBR036C	YPAc	SPHINGOGLYCOLIPID METABOLISM	EXP+, FBA-, MOMA-	Strong evidence for model inaccuracy. Indicates either missing reaction(s), inaccuracy in biomass definition or presence of incorrect constraints (e.g. reaction reversibility)
YBR036C	YPEtOH	SPHINGOGLYCOLIPID METABOLISM	EXP+, FBA-, MOMA-	Strong evidence for model inaccuracy. Indicates either missing reaction(s), inaccuracy in biomass definition or presence of incorrect constraints (e.g. reaction reversibility)
YBR036C	YPGal	SPHINGOGLYCOLIPID METABOLISM	EXP+, FBA-, MOMA-	Strong evidence for model inaccuracy. Indicates either missing reaction(s), inaccuracy in biomass definition or presence of incorrect constraints (e.g. reaction reversibility)
YBR036C	YPD	SPHINGOGLYCOLIPID METABOLISM	EXP+, FBA-, MOMA-	Strong evidence for model inaccuracy. Indicates either missing reaction(s), inaccuracy in biomass definition or presence of incorrect constraints (e.g. reaction reversibility)
YBR036C	YPGly	SPHINGOGLYCOLIPID METABOLISM	EXP+, FBA-, MOMA-	Strong evidence for model inaccuracy. Indicates either missing reaction(s), inaccuracy in biomass definition or presence of incorrect constraints (e.g. reaction reversibility)
YBR036C	YPLac	SPHINGOGLYCOLIPID METABOLISM	EXP+, FBA-, MOMA-	Strong evidence for model inaccuracy. Indicates either missing reaction(s), inaccuracy in biomass definition or presence of incorrect constraints (e.g. reaction reversibility)
YBR036C	YPTE No O2	SPHINGOGLYCOLIPID METABOLISM	EXP+, FBA-, MOMA-	Strong evidence for model inaccuracy. Indicates either missing reaction(s), inaccuracy in biomass definition or presence of incorrect constraints (e.g. reaction reversibility)
YBR036C	YPRaff	SPHINGOGLYCOLIPID METABOLISM	EXP+, FBA-, MOMA-	Strong evidence for model inaccuracy. Indicates either missing reaction(s), inaccuracy in biomass definition or presence of incorrect constraints (e.g. reaction reversibility)
YBR036C	SC-ade	SPHINGOGLYCOLIPID METABOLISM	EXP+, FBA-, MOMA-	Strong evidence for model inaccuracy. Indicates either missing reaction(s), inaccuracy in biomass definition or presence of incorrect constraints (e.g. reaction reversibility)
YBR036C	Sc-all	SPHINGOGLYCOLIPID METABOLISM	EXP+, FBA-, MOMA-	Strong evidence for model inaccuracy. Indicates either missing reaction(s), inaccuracy in biomass definition or presence of incorrect constraints (e.g. reaction reversibility)
YBR036C	SC-arg	SPHINGOGLYCOLIPID METABOLISM	EXP+, FBA-, MOMA-	Strong evidence for model inaccuracy. Indicates either missing reaction(s), inaccuracy in biomass definition or presence of incorrect constraints (e.g. reaction reversibility)
YBR036C	SC-ino	SPHINGOGLYCOLIPID METABOLISM	EXP+, FBA-, MOMA-	Strong evidence for model inaccuracy. Indicates either missing reaction(s), inaccuracy in biomass definition or presence of incorrect constraints (e.g. reaction reversibility)
YBR036C	SC-lys	SPHINGOGLYCOLIPID METABOLISM	EXP+, FBA-, MOMA-	Strong evidence for model inaccuracy. Indicates either missing reaction(s), inaccuracy in biomass definition or presence of incorrect constraints (e.g. reaction reversibility)
YBR036C	SC-met	SPHINGOGLYCOLIPID METABOLISM	EXP+, FBA-, MOMA-	Strong evidence for model inaccuracy. Indicates either missing reaction(s), inaccuracy in biomass definition or presence of incorrect constraints (e.g. reaction reversibility)
YBR036C	SD Minimal Media	SPHINGOGLYCOLIPID METABOLISM	EXP+, FBA-, MOMA-	Strong evidence for model inaccuracy. Indicates either missing reaction(s), inaccuracy in biomass definition or presence of incorrect constraints (e.g. reaction reversibility)
YBR036C	YPTE No Glucose	SPHINGOGLYCOLIPID METABOLISM	EXP+, FBA-, MOMA-	Strong evidence for model inaccuracy. Indicates either missing reaction(s), inaccuracy in biomass definition or presence of incorrect constraints (e.g. reaction reversibility)
YBR176W	SC-ade	COENZYME A BIOSYNTHESIS	EXP+, FBA-, MOMA-	Strong evidence for model inaccuracy. Indicates either missing reaction(s), inaccuracy in biomass definition or presence of incorrect constraints (e.g. reaction reversibility)
YBR176W	Sc-all	COENZYME A BIOSYNTHESIS	EXP+, FBA-, MOMA-	Strong evidence for model inaccuracy. Indicates either missing reaction(s), inaccuracy in biomass definition or presence of incorrect constraints (e.g. reaction reversibility)
YBR176W	SC-arg	COENZYME A BIOSYNTHESIS	EXP+, FBA-, MOMA-	Strong evidence for model inaccuracy. Indicates either missing reaction(s), inaccuracy in biomass definition or presence of incorrect constraints (e.g. reaction reversibility)
YBR176W	SC-lys	COENZYME A BIOSYNTHESIS	EXP+, FBA-, MOMA-	Strong evidence for model inaccuracy. Indicates either missing reaction(s), inaccuracy in biomass definition or presence of incorrect constraints (e.g. reaction reversibility)
YBR176W	SC-met	COENZYME A BIOSYNTHESIS	EXP+, FBA-, MOMA-	Strong evidence for model inaccuracy. Indicates either missing reaction(s), inaccuracy in biomass definition or presence of incorrect constraints (e.g. reaction reversibility)
YBR184W	YPRaff	GALACTOSE METABOLISM	EXP+, FBA-, MOMA-	Strong evidence for model inaccuracy. Indicates either missing reaction(s), inaccuracy in biomass definition or presence of incorrect constraints (e.g. reaction reversibility)
YBR221C	YPAc	GLYCOLYSIS/GLUCONEOGENESIS	EXP-, FBA+, MOMA+	Strong evidence for model inaccuracy. Indicates either presence of excess reactions, inaccuracy in biomass definition or lack of regulatory constraints
YCL009C	YPGal	BRANCHED CHAIN AMINO ACID METABOLISM (VALINE, LEU	EXP+, FBA-, MOMA-	Strong evidence for model inaccuracy. Indicates either missing reaction(s), inaccuracy in biomass definition or presence of incorrect constraints (e.g. reaction reversibility)
YCL009C	YPD	BRANCHED CHAIN AMINO ACID METABOLISM (VALINE, LEU	EXP+, FBA-, MOMA-	Strong evidence for model inaccuracy. Indicates either missing reaction(s), inaccuracy in biomass definition or presence of incorrect constraints (e.g. reaction reversibility)
YCL009C	YPTE No O2	BRANCHED CHAIN AMINO ACID METABOLISM (VALINE, LEU	EXP+, FBA-, MOMA-	Strong evidence for model inaccuracy. Indicates either missing reaction(s), inaccuracy in biomass definition or presence of incorrect constraints (e.g. reaction reversibility)
YCL009C	YPRaff	BRANCHED CHAIN AMINO ACID METABOLISM (VALINE, LEU	EXP+, FBA-, MOMA-	Strong evidence for model inaccuracy. Indicates either missing reaction(s), inaccuracy in biomass definition or presence of incorrect constraints (e.g. reaction reversibility)
YCL009C	SD Minimal Media	BRANCHED CHAIN AMINO ACID METABOLISM (VALINE, LEU	EXP+, FBA-, MOMA-	Strong evidence for model inaccuracy. Indicates either missing reaction(s), inaccuracy in biomass definition or presence of incorrect constraints (e.g. reaction reversibility)
YCR053W	YPGal	GLYCINE, SERINE AND THREONINE METABOLISM	EXP+, FBA-, MOMA-	Strong evidence for model inaccuracy. Indicates either missing reaction(s), inaccuracy in biomass definition or presence of incorrect constraints (e.g. reaction reversibility)
YCR053W	YPD	GLYCINE, SERINE AND THREONINE METABOLISM	EXP+, FBA-, MOMA-	Strong evidence for model inaccuracy. Indicates either missing reaction(s), inaccuracy in biomass definition or presence of incorrect constraints (e.g. reaction reversibility)
YCR053W	YPRaff	GLYCINE, SERINE AND THREONINE METABOLISM	EXP+, FBA-, MOMA-	Strong evidence for model inaccuracy. Indicates either missing reaction(s), inaccuracy in biomass definition or presence of incorrect constraints (e.g. reaction reversibility)
YCR053W	SD Minimal Media	GLYCINE, SERINE AND THREONINE METABOLISM	EXP+, FBA-, MOMA-	Strong evidence for model inaccuracy. Indicates either missing reaction(s), inaccuracy in biomass definition or presence of incorrect constraints (e.g. reaction reversibility)
YDL052C	YPAc	PHOSPHOLIPID BIOSYNTHESIS	EXP+, FBA-, MOMA-	Strong evidence for model inaccuracy. Indicates either missing reaction(s), inaccuracy in biomass definition or presence of incorrect constraints (e.g. reaction reversibility)
YDL052C	YPEtOH	PHOSPHOLIPID BIOSYNTHESIS	EXP+, FBA-, MOMA-	Strong evidence for model inaccuracy. Indicates either missing reaction(s), inaccuracy in biomass definition or presence of incorrect constraints (e.g. reaction reversibility)
YDL052C	YPGal	PHOSPHOLIPID BIOSYNTHESIS	EXP+, FBA-, MOMA-	Strong evidence for model inaccuracy. Indicates either missing reaction(s), inaccuracy in biomass definition or presence of incorrect constraints (e.g. reaction reversibility)
YDL052C	YPD	PHOSPHOLIPID BIOSYNTHESIS	EXP+, FBA-, MOMA-	Strong evidence for model inaccuracy. Indicates either missing reaction(s), inaccuracy in biomass definition or presence of incorrect constraints (e.g. reaction reversibility)
YDL052C	YPGly	PHOSPHOLIPID BIOSYNTHESIS	EXP+, FBA-, MOMA-	Strong evidence for model inaccuracy. Indicates either missing reaction(s), inaccuracy in biomass definition or presence of incorrect constraints (e.g. reaction reversibility)
YDL052C	YPLac	PHOSPHOLIPID BIOSYNTHESIS	EXP+, FBA-, MOMA-	Strong evidence for model inaccuracy. Indicates either missing reaction(s), inaccuracy in biomass definition or presence of incorrect constraints (e.g. reaction reversibility)
YDL052C	YPTE No O2	PHOSPHOLIPID BIOSYNTHESIS	EXP+, FBA-, MOMA-	Strong evidence for model inaccuracy. Indicates either missing reaction(s), inaccuracy in biomass definition or presence of incorrect constraints (e.g. reaction reversibility)
YDL052C	YPRaff	PHOSPHOLIPID BIOSYNTHESIS	EXP+, FBA-, MOMA-	Strong evidence for model inaccuracy. Indicates either missing reaction(s), inaccuracy in biomass definition or presence of incorrect constraints (e.g. reaction reversibility)
YDL052C	SC-ade	PHOSPHOLIPID BIOSYNTHESIS	EXP+, FBA-, MOMA-	Strong evidence for model inaccuracy. Indicates either missing reaction(s), inaccuracy in biomass definition or presence of incorrect constraints (e.g. reaction reversibility)
YDL052C	Sc-all	PHOSPHOLIPID BIOSYNTHESIS	EXP+, FBA-, MOMA-	Strong evidence for model inaccuracy. Indicates either missing reaction(s), inaccuracy in biomass definition or presence of incorrect constraints (e.g. reaction reversibility)
YDL052C	SC-arg	PHOSPHOLIPID BIOSYNTHESIS	EXP+, FBA-, MOMA-	Strong evidence for model inaccuracy. Indicates either missing reaction(s), inaccuracy in biomass definition or presence of incorrect constraints (e.g. reaction reversibility)
YDL052C	SC-ino	PHOSPHOLIPID BIOSYNTHESIS	EXP+, FBA-, MOMA-	Strong evidence for model inaccuracy. Indicates either missing reaction(s), inaccuracy in biomass definition or presence of incorrect constraints (e.g. reaction reversibility)
YDL052C	SC-lys	PHOSPHOLIPID BIOSYNTHESIS	EXP+, FBA-, MOMA-	Strong evidence for model inaccuracy. Indicates either missing reaction(s), inaccuracy in biomass definition or presence of incorrect constraints (e.g. reaction reversibility)
YDL052C	SC-met	PHOSPHOLIPID BIOSYNTHESIS	EXP+, FBA-, MOMA-	Strong evidence for model inaccuracy. Indicates either missing reaction(s), inaccuracy in biomass definition or presence of incorrect constraints (e.g. reaction reversibility)
YDL052C	SD Minimal Media	PHOSPHOLIPID BIOSYNTHESIS	EXP+, FBA-, MOMA-	Strong evidence for model inaccuracy. Indicates either missing reaction(s), inaccuracy in biomass definition or presence of incorrect constraints (e.g. reaction reversibility)
YDL052C	YPTE No Glucose	PHOSPHOLIPID BIOSYNTHESIS	EXP+, FBA-, MOMA-	Strong evidence for model inaccuracy. Indicates either missing reaction(s), inaccuracy in biomass definition or presence of incorrect constraints (e.g. reaction reversibility)
YDR007W	YPD	PHENYLALANINE, TYROSINE AND TRYPTOPHAN BIOSYNTHES	EXP+, FBA-, MOMA-	Strong evidence for model inaccuracy. Indicates either missing reaction(s), inaccuracy in biomass definition or presence of incorrect constraints (e.g. reaction reversibility)
YDR148C	YPGal	CITRATE CYCLE (TCA CYCLE)	EXP+, FBA-, MOMA-	Strong evidence for model inaccuracy. Indicates either missing reaction(s), inaccuracy in biomass definition or presence of incorrect constraints (e.g. reaction reversibility)
YDR148C	YPD	CITRATE CYCLE (TCA CYCLE)	EXP+, FBA-, MOMA-	Strong evidence for model inaccuracy. Indicates either missing reaction(s), inaccuracy in biomass definition or presence of incorrect constraints (e.g. reaction reversibility)
YDR148C	YPTE No O2	CITRATE CYCLE (TCA CYCLE)	EXP+, FBA-, MOMA-	Strong evidence for model inaccuracy. Indicates either missing reaction(s), inaccuracy in biomass definition or presence of incorrect constraints (e.g. reaction reversibility)
YDR148C	YPRaff	CITRATE CYCLE (TCA CYCLE)	EXP+, FBA-, MOMA-	Strong evidence for model inaccuracy. Indicates either missing reaction(s), inaccuracy in biomass definition or presence of incorrect constraints (e.g. reaction reversibility)
YDR148C	SC-ade	CITRATE CYCLE (TCA CYCLE)	EXP+, FBA-, MOMA-	Strong evidence for model inaccuracy. Indicates either missing reaction(s), inaccuracy in biomass definition or presence of incorrect constraints (e.g. reaction reversibility)
YDR148C	Sc-all	CITRATE CYCLE (TCA CYCLE)	EXP+, FBA-, MOMA-	Strong evidence for model inaccuracy. Indicates either missing reaction(s), inaccuracy in biomass definition or presence of incorrect constraints (e.g. reaction reversibility)
YDR148C	SC-arg	CITRATE CYCLE (TCA CYCLE)	EXP+, FBA-, MOMA-	Strong evidence for model inaccuracy. Indicates either missing reaction(s), inaccuracy in biomass definition or presence of incorrect constraints (e.g. reaction reversibility)
YDR148C	SC-ino	CITRATE CYCLE (TCA CYCLE)	EXP+, FBA-, MOMA-	Strong evidence for model inaccuracy. Indicates either missing reaction(s), inaccuracy in biomass definition or presence of incorrect constraints (e.g. reaction reversibility)
YDR148C	SC-lys	CITRATE CYCLE (TCA CYCLE)	EXP+, FBA-, MOMA-	Strong evidence for model inaccuracy. Indicates either missing reaction(s), inaccuracy in biomass definition or presence of incorrect constraints (e.g. reaction reversibility)
YDR148C	SC-met	CITRATE CYCLE (TCA CYCLE)	EXP+, FBA-, MOMA-	Strong evidence for model inaccuracy. Indicates either missing reaction(s), inaccuracy in biomass definition or presence of incorrect constraints (e.g. reaction reversibility)
YDR148C	SD Minimal Media	CITRATE CYCLE (TCA CYCLE)	EXP+, FBA-, MOMA-	Strong evidence for model inaccuracy. Indicates either missing reaction(s), inaccuracy in biomass definition or presence of incorrect constraints (e.g. reaction reversibility)
YDR178W	YPAc	ELECTRON TRANSPORT SYSTEM, COMPLEX II	EXP -, FBA +, MOMA -	Inability to use available rerouting, indicates lack of necessary regulatory adjustments
YDR178W	YPGly	ELECTRON TRANSPORT SYSTEM, COMPLEX II	EXP-, FBA+, MOMA+	Strong evidence for model inaccuracy. Indicates either presence of excess reactions, inaccuracy in biomass definition or lack of regulatory constraints
YDR226W	YPAc	SALVAGE PATHWAYS	EXP+, FBA-, MOMA-	Strong evidence for model inaccuracy. Indicates either missing reaction(s), inaccuracy in biomass definition or presence of incorrect constraints (e.g. reaction reversibility)
YDR226W	YPGal	SALVAGE PATHWAYS	EXP+, FBA-, MOMA-	Strong evidence for model inaccuracy. Indicates either missing reaction(s), inaccuracy in biomass definition or presence of incorrect constraints (e.g. reaction reversibility)
YDR226W	YPD	SALVAGE PATHWAYS	EXP+, FBA-, MOMA-	Strong evidence for model inaccuracy. Indicates either missing reaction(s), inaccuracy in biomass definition or presence of incorrect constraints (e.g. reaction reversibility)
YDR226W	YPTE No O2	SALVAGE PATHWAYS	EXP+, FBA-, MOMA-	Strong evidence for model inaccuracy. Indicates either missing reaction(s), inaccuracy in biomass definition or presence of incorrect constraints (e.g. reaction reversibility)
YDR226W	YPRaff	SALVAGE PATHWAYS	EXP+, FBA-, MOMA-	Strong evidence for model inaccuracy. Indicates either missing reaction(s), inaccuracy in biomass definition or presence of incorrect constraints (e.g. reaction reversibility)
YDR226W	SC-ade	SALVAGE PATHWAYS	EXP+, FBA-, MOMA-	Strong evidence for model inaccuracy. Indicates either missing reaction(s), inaccuracy in biomass definition or presence of incorrect constraints (e.g. reaction reversibility)
YDR226W	Sc-all	SALVAGE PATHWAYS	EXP+, FBA-, MOMA-	Strong evidence for model inaccuracy. Indicates either missing reaction(s), inaccuracy in biomass definition or presence of incorrect constraints (e.g. reaction reversibility)
YDR226W	SC-arg	SALVAGE PATHWAYS	EXP+, FBA-, MOMA-	Strong evidence for model inaccuracy. Indicates either missing reaction(s), inaccuracy in biomass definition or presence of incorrect constraints (e.g. reaction reversibility)
YDR226W	SC-lys	SALVAGE PATHWAYS	EXP+, FBA-, MOMA-	Strong evidence for model inaccuracy. Indicates either missing reaction(s), inaccuracy in biomass definition or presence of incorrect constraints (e.g. reaction reversibility)
YDR226W	SC-met	SALVAGE PATHWAYS	EXP+, FBA-, MOMA-	Strong evidence for model inaccuracy. Indicates either missing reaction(s), inaccuracy in biomass definition or presence of incorrect constraints (e.g. reaction reversibility)
YDR226W	SD Minimal Media	SALVAGE PATHWAYS	EXP+, FBA-, MOMA-	Strong evidence for model inaccuracy. Indicates either missing reaction(s), inaccuracy in biomass definition or presence of incorrect constraints (e.g. reaction reversibility)
YDR284C	YPAc	PHOSPHOLIPID BIOSYNTHESIS	EXP+, FBA-, MOMA-	Strong evidence for model inaccuracy. Indicates either missing reaction(s), inaccuracy in biomass definition or presence of incorrect constraints (e.g. reaction reversibility)
YDR284C	YPEtOH	PHOSPHOLIPID BIOSYNTHESIS	EXP+, FBA-, MOMA-	Strong evidence for model inaccuracy. Indicates either missing reaction(s), inaccuracy in biomass definition or presence of incorrect constraints (e.g. reaction reversibility)
YDR284C	YPGal	PHOSPHOLIPID BIOSYNTHESIS	EXP+, FBA-, MOMA-	Strong evidence for model inaccuracy. Indicates either missing reaction(s), inaccuracy in biomass definition or presence of incorrect constraints (e.g. reaction reversibility)
YDR284C	YPD	PHOSPHOLIPID BIOSYNTHESIS	EXP+, FBA-, MOMA-	Strong evidence for model inaccuracy. Indicates either missing reaction(s), inaccuracy in biomass definition or presence of incorrect constraints (e.g. reaction reversibility)
YDR284C	YPGly	PHOSPHOLIPID BIOSYNTHESIS	EXP+, FBA-, MOMA-	Strong evidence for model inaccuracy. Indicates either missing reaction(s), inaccuracy in biomass definition or presence of incorrect constraints (e.g. reaction reversibility)
YDR284C	YPLac	PHOSPHOLIPID BIOSYNTHESIS	EXP+, FBA-, MOMA-	Strong evidence for model inaccuracy. Indicates either missing reaction(s), inaccuracy in biomass definition or presence of incorrect constraints (e.g. reaction reversibility)
YDR284C	YPTE No O2	PHOSPHOLIPID BIOSYNTHESIS	EXP+, FBA-, MOMA-	Strong evidence for model inaccuracy. Indicates either missing reaction(s), inaccuracy in biomass definition or presence of incorrect constraints (e.g. reaction reversibility)
YDR284C	YPRaff	PHOSPHOLIPID BIOSYNTHESIS	EXP+, FBA-, MOMA-	Strong evidence for model inaccuracy. Indicates either missing reaction(s), inaccuracy in biomass definition or presence of incorrect constraints (e.g. reaction reversibility)
YDR284C	SC-ade	PHOSPHOLIPID BIOSYNTHESIS	EXP+, FBA-, MOMA-	Strong evidence for model inaccuracy. Indicates either missing reaction(s), inaccuracy in biomass definition or presence of incorrect constraints (e.g. reaction reversibility)
YDR284C	Sc-all	PHOSPHOLIPID BIOSYNTHESIS	EXP+, FBA-, MOMA-	Strong evidence for model inaccuracy. Indicates either missing reaction(s), inaccuracy in biomass definition or presence of incorrect constraints (e.g. reaction reversibility)
YDR284C	SC-arg	PHOSPHOLIPID BIOSYNTHESIS	EXP+, FBA-, MOMA-	Strong evidence for model inaccuracy. Indicates either missing reaction(s), inaccuracy in biomass definition or presence of incorrect constraints (e.g. reaction reversibility)
YDR284C	SC-ino	PHOSPHOLIPID BIOSYNTHESIS	EXP+, FBA-, MOMA-	Strong evidence for model inaccuracy. Indicates either missing reaction(s), inaccuracy in biomass definition or presence of incorrect constraints (e.g. reaction reversibility)
YDR284C	SC-lys	PHOSPHOLIPID BIOSYNTHESIS	EXP+, FBA-, MOMA-	Strong evidence for model inaccuracy. Indicates either missing reaction(s), inaccuracy in biomass definition or presence of incorrect constraints (e.g. reaction reversibility)
YDR284C	SC-met	PHOSPHOLIPID BIOSYNTHESIS	EXP+, FBA-, MOMA-	Strong evidence for model inaccuracy. Indicates either missing reaction(s), inaccuracy in biomass definition or presence of incorrect constraints (e.g. reaction reversibility)
YDR284C	SD Minimal Media	PHOSPHOLIPID BIOSYNTHESIS	EXP+, FBA-, MOMA-	Strong evidence for model inaccuracy. Indicates either missing reaction(s), inaccuracy in biomass definition or presence of incorrect constraints (e.g. reaction reversibility)
YDR284C	YPTE No Glucose	PHOSPHOLIPID BIOSYNTHESIS	EXP+, FBA-, MOMA-	Strong evidence for model inaccuracy. Indicates either missing reaction(s), inaccuracy in biomass definition or presence of incorrect constraints (e.g. reaction reversibility)
YDR298C	SD Minimal Media	ATP SYNTHASE	EXP +, FBA +, MOMA -	Potential similarity between genetic and some environmental perturbation (optimal rerouting performed)
YEL024W	YPLac	ELECTRON TRANSPORT SYSTEM, COMPLEX III	EXP -, FBA +, MOMA -	Inability to use available rerouting, indicates lack of necessary regulatory adjustments
YEL046C	SC-ino	GLYCINE, SERINE AND THREONINE METABOLISM	EXP-, FBA+, MOMA+	Strong evidence for model inaccuracy. Indicates either presence of excess reactions, inaccuracy in biomass definition or lack of regulatory constraints
YEL046C	SC-lys	GLYCINE, SERINE AND THREONINE METABOLISM	EXP-, FBA+, MOMA+	Strong evidence for model inaccuracy. Indicates either presence of excess reactions, inaccuracy in biomass definition or lack of regulatory constraints
YFR033C	YPAc	ELECTRON TRANSPORT SYSTEM, COMPLEX III	EXP+, FBA-, MOMA-	Strong evidence for model inaccuracy. Indicates either missing reaction(s), inaccuracy in biomass definition or presence of incorrect constraints (e.g. reaction reversibility)
YFR033C	YPEtOH	ELECTRON TRANSPORT SYSTEM, COMPLEX III	EXP+, FBA-, MOMA-	Strong evidence for model inaccuracy. Indicates either missing reaction(s), inaccuracy in biomass definition or presence of incorrect constraints (e.g. reaction reversibility)
YFR033C	YPGly	ELECTRON TRANSPORT SYSTEM, COMPLEX III	EXP+, FBA-, MOMA-	Strong evidence for model inaccuracy. Indicates either missing reaction(s), inaccuracy in biomass definition or presence of incorrect constraints (e.g. reaction reversibility)
YFR033C	YPLac	ELECTRON TRANSPORT SYSTEM, COMPLEX III	EXP +, FBA +, MOMA -	Potential similarity between genetic and some environmental perturbation (optimal rerouting performed)
YFR033C	YPTE No Glucose	ELECTRON TRANSPORT SYSTEM, COMPLEX III	EXP+, FBA-, MOMA-	Strong evidence for model inaccuracy. Indicates either missing reaction(s), inaccuracy in biomass definition or presence of incorrect constraints (e.g. reaction reversibility)
YGL154C	YPGal	LYSINE BIOSYNTHESIS/DEGRADATION	EXP+, FBA-, MOMA-	Strong evidence for model inaccuracy. Indicates either missing reaction(s), inaccuracy in biomass definition or presence of incorrect constraints (e.g. reaction reversibility)
YGL154C	YPD	LYSINE BIOSYNTHESIS/DEGRADATION	EXP+, FBA-, MOMA-	Strong evidence for model inaccuracy. Indicates either missing reaction(s), inaccuracy in biomass definition or presence of incorrect constraints (e.g. reaction reversibility)
YGL154C	YPRaff	LYSINE BIOSYNTHESIS/DEGRADATION	EXP+, FBA-, MOMA-	Strong evidence for model inaccuracy. Indicates either missing reaction(s), inaccuracy in biomass definition or presence of incorrect constraints (e.g. reaction reversibility)
YGR037C	YPAc	CYTOSOLIC FATTY ACID SYNTHESIS	EXP+, FBA-, MOMA-	Strong evidence for model inaccuracy. Indicates either missing reaction(s), inaccuracy in biomass definition or presence of incorrect constraints (e.g. reaction reversibility)
YGR037C	YPEtOH	CYTOSOLIC FATTY ACID SYNTHESIS	EXP+, FBA-, MOMA-	Strong evidence for model inaccuracy. Indicates either missing reaction(s), inaccuracy in biomass definition or presence of incorrect constraints (e.g. reaction reversibility)
YGR037C	YPGal	CYTOSOLIC FATTY ACID SYNTHESIS	EXP+, FBA-, MOMA-	Strong evidence for model inaccuracy. Indicates either missing reaction(s), inaccuracy in biomass definition or presence of incorrect constraints (e.g. reaction reversibility)
YGR037C	YPD	CYTOSOLIC FATTY ACID SYNTHESIS	EXP+, FBA-, MOMA-	Strong evidence for model inaccuracy. Indicates either missing reaction(s), inaccuracy in biomass definition or presence of incorrect constraints (e.g. reaction reversibility)
YGR037C	YPGly	CYTOSOLIC FATTY ACID SYNTHESIS	EXP+, FBA-, MOMA-	Strong evidence for model inaccuracy. Indicates either missing reaction(s), inaccuracy in biomass definition or presence of incorrect constraints (e.g. reaction reversibility)
YGR037C	YPLac	CYTOSOLIC FATTY ACID SYNTHESIS	EXP+, FBA-, MOMA-	Strong evidence for model inaccuracy. Indicates either missing reaction(s), inaccuracy in biomass definition or presence of incorrect constraints (e.g. reaction reversibility)
YGR037C	YPTE No O2	CYTOSOLIC FATTY ACID SYNTHESIS	EXP+, FBA-, MOMA-	Strong evidence for model inaccuracy. Indicates either missing reaction(s), inaccuracy in biomass definition or presence of incorrect constraints (e.g. reaction reversibility)
YGR037C	YPRaff	CYTOSOLIC FATTY ACID SYNTHESIS	EXP+, FBA-, MOMA-	Strong evidence for model inaccuracy. Indicates either missing reaction(s), inaccuracy in biomass definition or presence of incorrect constraints (e.g. reaction reversibility)
YGR037C	SC-ade	CYTOSOLIC FATTY ACID SYNTHESIS	EXP+, FBA-, MOMA-	Strong evidence for model inaccuracy. Indicates either missing reaction(s), inaccuracy in biomass definition or presence of incorrect constraints (e.g. reaction reversibility)
YGR037C	Sc-all	CYTOSOLIC FATTY ACID SYNTHESIS	EXP+, FBA-, MOMA-	Strong evidence for model inaccuracy. Indicates either missing reaction(s), inaccuracy in biomass definition or presence of incorrect constraints (e.g. reaction reversibility)
YGR037C	SC-arg	CYTOSOLIC FATTY ACID SYNTHESIS	EXP+, FBA-, MOMA-	Strong evidence for model inaccuracy. Indicates either missing reaction(s), inaccuracy in biomass definition or presence of incorrect constraints (e.g. reaction reversibility)
YGR037C	SC-lys	CYTOSOLIC FATTY ACID SYNTHESIS	EXP+, FBA-, MOMA-	Strong evidence for model inaccuracy. Indicates either missing reaction(s), inaccuracy in biomass definition or presence of incorrect constraints (e.g. reaction reversibility)
YGR037C	SD Minimal Media	CYTOSOLIC FATTY ACID SYNTHESIS	EXP+, FBA-, MOMA-	Strong evidence for model inaccuracy. Indicates either missing reaction(s), inaccuracy in biomass definition or presence of incorrect constraints (e.g. reaction reversibility)
YGR037C	YPTE No Glucose	CYTOSOLIC FATTY ACID SYNTHESIS	EXP+, FBA-, MOMA-	Strong evidence for model inaccuracy. Indicates either missing reaction(s), inaccuracy in biomass definition or presence of incorrect constraints (e.g. reaction reversibility)
YGR183C	YPAc	ELECTRON TRANSPORT SYSTEM, COMPLEX III	EXP+, FBA-, MOMA-	Strong evidence for model inaccuracy. Indicates either missing reaction(s), inaccuracy in biomass definition or presence of incorrect constraints (e.g. reaction reversibility)
YGR183C	YPEtOH	ELECTRON TRANSPORT SYSTEM, COMPLEX III	EXP+, FBA-, MOMA-	Strong evidence for model inaccuracy. Indicates either missing reaction(s), inaccuracy in biomass definition or presence of incorrect constraints (e.g. reaction reversibility)
YGR183C	YPGly	ELECTRON TRANSPORT SYSTEM, COMPLEX III	EXP+, FBA-, MOMA-	Strong evidence for model inaccuracy. Indicates either missing reaction(s), inaccuracy in biomass definition or presence of incorrect constraints (e.g. reaction reversibility)
YGR183C	YPLac	ELECTRON TRANSPORT SYSTEM, COMPLEX III	EXP +, FBA +, MOMA -	Potential similarity between genetic and some environmental perturbation (optimal rerouting performed)
YGR183C	YPTE No Glucose	ELECTRON TRANSPORT SYSTEM, COMPLEX III	EXP+, FBA-, MOMA-	Strong evidence for model inaccuracy. Indicates either missing reaction(s), inaccuracy in biomass definition or presence of incorrect constraints (e.g. reaction reversibility)
YGR208W	SD Minimal Media	GLYCINE, SERINE AND THREONINE METABOLISM	EXP-, FBA+, MOMA+	Strong evidence for model inaccuracy. Indicates either presence of excess reactions, inaccuracy in biomass definition or lack of regulatory constraints
YGR255C	YPGal	QUINONE BIOSYNTHESIS	EXP+, FBA-, MOMA-	Strong evidence for model inaccuracy. Indicates either missing reaction(s), inaccuracy in biomass definition or presence of incorrect constraints (e.g. reaction reversibility)
YGR255C	YPD	QUINONE BIOSYNTHESIS	EXP+, FBA-, MOMA-	Strong evidence for model inaccuracy. Indicates either missing reaction(s), inaccuracy in biomass definition or presence of incorrect constraints (e.g. reaction reversibility)
YGR255C	YPTE No O2	QUINONE BIOSYNTHESIS	EXP+, FBA-, MOMA-	Strong evidence for model inaccuracy. Indicates either missing reaction(s), inaccuracy in biomass definition or presence of incorrect constraints (e.g. reaction reversibility)
YGR255C	YPRaff	QUINONE BIOSYNTHESIS	EXP+, FBA-, MOMA-	Strong evidence for model inaccuracy. Indicates either missing reaction(s), inaccuracy in biomass definition or presence of incorrect constraints (e.g. reaction reversibility)
YGR255C	SC-ade	QUINONE BIOSYNTHESIS	EXP+, FBA-, MOMA-	Strong evidence for model inaccuracy. Indicates either missing reaction(s), inaccuracy in biomass definition or presence of incorrect constraints (e.g. reaction reversibility)
YGR255C	Sc-all	QUINONE BIOSYNTHESIS	EXP+, FBA-, MOMA-	Strong evidence for model inaccuracy. Indicates either missing reaction(s), inaccuracy in biomass definition or presence of incorrect constraints (e.g. reaction reversibility)
YGR255C	SC-arg	QUINONE BIOSYNTHESIS	EXP+, FBA-, MOMA-	Strong evidence for model inaccuracy. Indicates either missing reaction(s), inaccuracy in biomass definition or presence of incorrect constraints (e.g. reaction reversibility)
YGR255C	SC-ino	QUINONE BIOSYNTHESIS	EXP+, FBA-, MOMA-	Strong evidence for model inaccuracy. Indicates either missing reaction(s), inaccuracy in biomass definition or presence of incorrect constraints (e.g. reaction reversibility)
YGR255C	SC-lys	QUINONE BIOSYNTHESIS	EXP+, FBA-, MOMA-	Strong evidence for model inaccuracy. Indicates either missing reaction(s), inaccuracy in biomass definition or presence of incorrect constraints (e.g. reaction reversibility)
YGR255C	SC-met	QUINONE BIOSYNTHESIS	EXP+, FBA-, MOMA-	Strong evidence for model inaccuracy. Indicates either missing reaction(s), inaccuracy in biomass definition or presence of incorrect constraints (e.g. reaction reversibility)
YGR255C	SD Minimal Media	QUINONE BIOSYNTHESIS	EXP+, FBA-, MOMA-	Strong evidence for model inaccuracy. Indicates either missing reaction(s), inaccuracy in biomass definition or presence of incorrect constraints (e.g. reaction reversibility)
YHR001W-A	YPAc	ELECTRON TRANSPORT SYSTEM, COMPLEX III	EXP+, FBA-, MOMA-	Strong evidence for model inaccuracy. Indicates either missing reaction(s), inaccuracy in biomass definition or presence of incorrect constraints (e.g. reaction reversibility)
YHR001W-A	YPEtOH	ELECTRON TRANSPORT SYSTEM, COMPLEX III	EXP+, FBA-, MOMA-	Strong evidence for model inaccuracy. Indicates either missing reaction(s), inaccuracy in biomass definition or presence of incorrect constraints (e.g. reaction reversibility)
YHR001W-A	YPGly	ELECTRON TRANSPORT SYSTEM, COMPLEX III	EXP+, FBA-, MOMA-	Strong evidence for model inaccuracy. Indicates either missing reaction(s), inaccuracy in biomass definition or presence of incorrect constraints (e.g. reaction reversibility)
YHR001W-A	YPLac	ELECTRON TRANSPORT SYSTEM, COMPLEX III	EXP +, FBA +, MOMA -	Potential similarity between genetic and some environmental perturbation (optimal rerouting performed)
YHR001W-A	YPTE No Glucose	ELECTRON TRANSPORT SYSTEM, COMPLEX III	EXP+, FBA-, MOMA-	Strong evidence for model inaccuracy. Indicates either missing reaction(s), inaccuracy in biomass definition or presence of incorrect constraints (e.g. reaction reversibility)
YHR051W	SD Minimal Media	ELECTRON TRANSPORT SYSTEM, COMPLEX IV	EXP +, FBA +, MOMA -	Potential similarity between genetic and some environmental perturbation (optimal rerouting performed)
YIL094C	YPGal	LYSINE BIOSYNTHESIS/DEGRADATION	EXP+, FBA-, MOMA-	Strong evidence for model inaccuracy. Indicates either missing reaction(s), inaccuracy in biomass definition or presence of incorrect constraints (e.g. reaction reversibility)
YIL094C	YPD	LYSINE BIOSYNTHESIS/DEGRADATION	EXP+, FBA-, MOMA-	Strong evidence for model inaccuracy. Indicates either missing reaction(s), inaccuracy in biomass definition or presence of incorrect constraints (e.g. reaction reversibility)
YIL094C	YPRaff	LYSINE BIOSYNTHESIS/DEGRADATION	EXP+, FBA-, MOMA-	Strong evidence for model inaccuracy. Indicates either missing reaction(s), inaccuracy in biomass definition or presence of incorrect constraints (e.g. reaction reversibility)
YIL094C	SD Minimal Media	LYSINE BIOSYNTHESIS/DEGRADATION	EXP+, FBA-, MOMA-	Strong evidence for model inaccuracy. Indicates either missing reaction(s), inaccuracy in biomass definition or presence of incorrect constraints (e.g. reaction reversibility)
YIL145C	Sc-all	COENZYME A BIOSYNTHESIS	EXP+, FBA-, MOMA-	Strong evidence for model inaccuracy. Indicates either missing reaction(s), inaccuracy in biomass definition or presence of incorrect constraints (e.g. reaction reversibility)
YIL145C	SC-arg	COENZYME A BIOSYNTHESIS	EXP+, FBA-, MOMA-	Strong evidence for model inaccuracy. Indicates either missing reaction(s), inaccuracy in biomass definition or presence of incorrect constraints (e.g. reaction reversibility)
YIL145C	SC-lys	COENZYME A BIOSYNTHESIS	EXP+, FBA-, MOMA-	Strong evidence for model inaccuracy. Indicates either missing reaction(s), inaccuracy in biomass definition or presence of incorrect constraints (e.g. reaction reversibility)
YIL145C	SC-met	COENZYME A BIOSYNTHESIS	EXP+, FBA-, MOMA-	Strong evidence for model inaccuracy. Indicates either missing reaction(s), inaccuracy in biomass definition or presence of incorrect constraints (e.g. reaction reversibility)
YJL101C	YPAc	GLUTATHIONE BIOSYNTHESIS	EXP +, FBA +, MOMA -	Potential similarity between genetic and some environmental perturbation (optimal rerouting performed)
YJL101C	YPEtOH	GLUTATHIONE BIOSYNTHESIS	EXP +, FBA +, MOMA -	Potential similarity between genetic and some environmental perturbation (optimal rerouting performed)
YJL101C	YPGal	GLUTATHIONE BIOSYNTHESIS	EXP+, FBA-, MOMA-	Strong evidence for model inaccuracy. Indicates either missing reaction(s), inaccuracy in biomass definition or presence of incorrect constraints (e.g. reaction reversibility)
YJL101C	YPD	GLUTATHIONE BIOSYNTHESIS	EXP+, FBA-, MOMA-	Strong evidence for model inaccuracy. Indicates either missing reaction(s), inaccuracy in biomass definition or presence of incorrect constraints (e.g. reaction reversibility)
YJL101C	YPGly	GLUTATHIONE BIOSYNTHESIS	EXP +, FBA +, MOMA -	Potential similarity between genetic and some environmental perturbation (optimal rerouting performed)
YJL101C	YPLac	GLUTATHIONE BIOSYNTHESIS	EXP +, FBA +, MOMA -	Potential similarity between genetic and some environmental perturbation (optimal rerouting performed)
YJL101C	YPTE No O2	GLUTATHIONE BIOSYNTHESIS	EXP+, FBA-, MOMA-	Strong evidence for model inaccuracy. Indicates either missing reaction(s), inaccuracy in biomass definition or presence of incorrect constraints (e.g. reaction reversibility)
YJL101C	YPRaff	GLUTATHIONE BIOSYNTHESIS	EXP+, FBA-, MOMA-	Strong evidence for model inaccuracy. Indicates either missing reaction(s), inaccuracy in biomass definition or presence of incorrect constraints (e.g. reaction reversibility)
YJL101C	SC-ade	GLUTATHIONE BIOSYNTHESIS	EXP+, FBA-, MOMA-	Strong evidence for model inaccuracy. Indicates either missing reaction(s), inaccuracy in biomass definition or presence of incorrect constraints (e.g. reaction reversibility)
YJL101C	Sc-all	GLUTATHIONE BIOSYNTHESIS	EXP+, FBA-, MOMA-	Strong evidence for model inaccuracy. Indicates either missing reaction(s), inaccuracy in biomass definition or presence of incorrect constraints (e.g. reaction reversibility)
YJL101C	SC-arg	GLUTATHIONE BIOSYNTHESIS	EXP+, FBA-, MOMA-	Strong evidence for model inaccuracy. Indicates either missing reaction(s), inaccuracy in biomass definition or presence of incorrect constraints (e.g. reaction reversibility)
YJL101C	SC-ino	GLUTATHIONE BIOSYNTHESIS	EXP+, FBA-, MOMA-	Strong evidence for model inaccuracy. Indicates either missing reaction(s), inaccuracy in biomass definition or presence of incorrect constraints (e.g. reaction reversibility)
YJL101C	SC-lys	GLUTATHIONE BIOSYNTHESIS	EXP+, FBA-, MOMA-	Strong evidence for model inaccuracy. Indicates either missing reaction(s), inaccuracy in biomass definition or presence of incorrect constraints (e.g. reaction reversibility)
YJL101C	SC-met	GLUTATHIONE BIOSYNTHESIS	EXP+, FBA-, MOMA-	Strong evidence for model inaccuracy. Indicates either missing reaction(s), inaccuracy in biomass definition or presence of incorrect constraints (e.g. reaction reversibility)
YJL101C	SD Minimal Media	GLUTATHIONE BIOSYNTHESIS	EXP+, FBA-, MOMA-	Strong evidence for model inaccuracy. Indicates either missing reaction(s), inaccuracy in biomass definition or presence of incorrect constraints (e.g. reaction reversibility)
YJL101C	YPTE No Glucose	GLUTATHIONE BIOSYNTHESIS	EXP +, FBA +, MOMA -	Potential similarity between genetic and some environmental perturbation (optimal rerouting performed)
YJL153C	SD Minimal Media	PHOSPHOLIPID BIOSYNTHESIS	EXP+, FBA-, MOMA-	Strong evidence for model inaccuracy. Indicates either missing reaction(s), inaccuracy in biomass definition or presence of incorrect constraints (e.g. reaction reversibility)
YJR121W	SD Minimal Media	ATP SYNTHASE	EXP +, FBA +, MOMA -	Potential similarity between genetic and some environmental perturbation (optimal rerouting performed)
YKL067W	YPAc	SALVAGE PATHWAYS	EXP+, FBA-, MOMA-	Strong evidence for model inaccuracy. Indicates either missing reaction(s), inaccuracy in biomass definition or presence of incorrect constraints (e.g. reaction reversibility)
YKL067W	YPEtOH	SALVAGE PATHWAYS	EXP+, FBA-, MOMA-	Strong evidence for model inaccuracy. Indicates either missing reaction(s), inaccuracy in biomass definition or presence of incorrect constraints (e.g. reaction reversibility)
YKL067W	YPGal	SALVAGE PATHWAYS	EXP+, FBA-, MOMA-	Strong evidence for model inaccuracy. Indicates either missing reaction(s), inaccuracy in biomass definition or presence of incorrect constraints (e.g. reaction reversibility)
YKL067W	YPD	SALVAGE PATHWAYS	EXP+, FBA-, MOMA-	Strong evidence for model inaccuracy. Indicates either missing reaction(s), inaccuracy in biomass definition or presence of incorrect constraints (e.g. reaction reversibility)
YKL067W	YPGly	SALVAGE PATHWAYS	EXP+, FBA-, MOMA-	Strong evidence for model inaccuracy. Indicates either missing reaction(s), inaccuracy in biomass definition or presence of incorrect constraints (e.g. reaction reversibility)
YKL067W	YPLac	SALVAGE PATHWAYS	EXP+, FBA-, MOMA-	Strong evidence for model inaccuracy. Indicates either missing reaction(s), inaccuracy in biomass definition or presence of incorrect constraints (e.g. reaction reversibility)
YKL067W	YPTE No O2	SALVAGE PATHWAYS	EXP+, FBA-, MOMA-	Strong evidence for model inaccuracy. Indicates either missing reaction(s), inaccuracy in biomass definition or presence of incorrect constraints (e.g. reaction reversibility)
YKL067W	YPRaff	SALVAGE PATHWAYS	EXP+, FBA-, MOMA-	Strong evidence for model inaccuracy. Indicates either missing reaction(s), inaccuracy in biomass definition or presence of incorrect constraints (e.g. reaction reversibility)
YKL067W	SC-ade	SALVAGE PATHWAYS	EXP+, FBA-, MOMA-	Strong evidence for model inaccuracy. Indicates either missing reaction(s), inaccuracy in biomass definition or presence of incorrect constraints (e.g. reaction reversibility)
YKL067W	Sc-all	SALVAGE PATHWAYS	EXP+, FBA-, MOMA-	Strong evidence for model inaccuracy. Indicates either missing reaction(s), inaccuracy in biomass definition or presence of incorrect constraints (e.g. reaction reversibility)
YKL067W	SC-arg	SALVAGE PATHWAYS	EXP+, FBA-, MOMA-	Strong evidence for model inaccuracy. Indicates either missing reaction(s), inaccuracy in biomass definition or presence of incorrect constraints (e.g. reaction reversibility)
YKL067W	SC-ino	SALVAGE PATHWAYS	EXP+, FBA-, MOMA-	Strong evidence for model inaccuracy. Indicates either missing reaction(s), inaccuracy in biomass definition or presence of incorrect constraints (e.g. reaction reversibility)
YKL067W	SC-lys	SALVAGE PATHWAYS	EXP+, FBA-, MOMA-	Strong evidence for model inaccuracy. Indicates either missing reaction(s), inaccuracy in biomass definition or presence of incorrect constraints (e.g. reaction reversibility)
YKL067W	SC-met	SALVAGE PATHWAYS	EXP+, FBA-, MOMA-	Strong evidence for model inaccuracy. Indicates either missing reaction(s), inaccuracy in biomass definition or presence of incorrect constraints (e.g. reaction reversibility)
YKL067W	SD Minimal Media	SALVAGE PATHWAYS	EXP+, FBA-, MOMA-	Strong evidence for model inaccuracy. Indicates either missing reaction(s), inaccuracy in biomass definition or presence of incorrect constraints (e.g. reaction reversibility)
YKL067W	YPTE No Glucose	SALVAGE PATHWAYS	EXP+, FBA-, MOMA-	Strong evidence for model inaccuracy. Indicates either missing reaction(s), inaccuracy in biomass definition or presence of incorrect constraints (e.g. reaction reversibility)
YKL148C	YPAc	ELECTRON TRANSPORT SYSTEM, COMPLEX II	EXP -, FBA +, MOMA -	Inability to use available rerouting, indicates lack of necessary regulatory adjustments
YKL148C	YPGly	ELECTRON TRANSPORT SYSTEM, COMPLEX II	EXP-, FBA+, MOMA+	Strong evidence for model inaccuracy. Indicates either presence of excess reactions, inaccuracy in biomass definition or lack of regulatory constraints
YKL148C	YPLac	ELECTRON TRANSPORT SYSTEM, COMPLEX II	EXP-, FBA+, MOMA+	Strong evidence for model inaccuracy. Indicates either presence of excess reactions, inaccuracy in biomass definition or lack of regulatory constraints
YKL184W	SC-ade	ARGININE METABOLISM	EXP+, FBA-, MOMA-	Strong evidence for model inaccuracy. Indicates either missing reaction(s), inaccuracy in biomass definition or presence of incorrect constraints (e.g. reaction reversibility)
YKL184W	Sc-all	ARGININE METABOLISM	EXP+, FBA-, MOMA-	Strong evidence for model inaccuracy. Indicates either missing reaction(s), inaccuracy in biomass definition or presence of incorrect constraints (e.g. reaction reversibility)
YKL184W	SC-arg	ARGININE METABOLISM	EXP+, FBA-, MOMA-	Strong evidence for model inaccuracy. Indicates either missing reaction(s), inaccuracy in biomass definition or presence of incorrect constraints (e.g. reaction reversibility)
YKL184W	SC-ino	ARGININE METABOLISM	EXP+, FBA-, MOMA-	Strong evidence for model inaccuracy. Indicates either missing reaction(s), inaccuracy in biomass definition or presence of incorrect constraints (e.g. reaction reversibility)
YKL184W	SC-lys	ARGININE METABOLISM	EXP+, FBA-, MOMA-	Strong evidence for model inaccuracy. Indicates either missing reaction(s), inaccuracy in biomass definition or presence of incorrect constraints (e.g. reaction reversibility)
YKL184W	SC-met	ARGININE METABOLISM	EXP+, FBA-, MOMA-	Strong evidence for model inaccuracy. Indicates either missing reaction(s), inaccuracy in biomass definition or presence of incorrect constraints (e.g. reaction reversibility)
YKR097W	YPLac	ANAPLEROTIC REACTIONS	EXP+, FBA-, MOMA-	Strong evidence for model inaccuracy. Indicates either missing reaction(s), inaccuracy in biomass definition or presence of incorrect constraints (e.g. reaction reversibility)
YLR038C	YPLac	ELECTRON TRANSPORT SYSTEM, COMPLEX IV	EXP -, FBA +, MOMA -	Inability to use available rerouting, indicates lack of necessary regulatory adjustments
YLR038C	SD Minimal Media	ELECTRON TRANSPORT SYSTEM, COMPLEX IV	EXP +, FBA +, MOMA -	Potential similarity between genetic and some environmental perturbation (optimal rerouting performed)
YLR081W	YPGal	CARBOHYDRATES TRANSPORT	EXP-, FBA+, MOMA+	Strong evidence for model inaccuracy. Indicates either presence of excess reactions, inaccuracy in biomass definition or lack of regulatory constraints
YLR146C	SC-ade	ARGININE METABOLISM	EXP+, FBA-, MOMA-	Strong evidence for model inaccuracy. Indicates either missing reaction(s), inaccuracy in biomass definition or presence of incorrect constraints (e.g. reaction reversibility)
YLR146C	Sc-all	ARGININE METABOLISM	EXP+, FBA-, MOMA-	Strong evidence for model inaccuracy. Indicates either missing reaction(s), inaccuracy in biomass definition or presence of incorrect constraints (e.g. reaction reversibility)
YLR146C	SC-arg	ARGININE METABOLISM	EXP+, FBA-, MOMA-	Strong evidence for model inaccuracy. Indicates either missing reaction(s), inaccuracy in biomass definition or presence of incorrect constraints (e.g. reaction reversibility)
YLR146C	SC-ino	ARGININE METABOLISM	EXP+, FBA-, MOMA-	Strong evidence for model inaccuracy. Indicates either missing reaction(s), inaccuracy in biomass definition or presence of incorrect constraints (e.g. reaction reversibility)
YLR146C	SC-lys	ARGININE METABOLISM	EXP+, FBA-, MOMA-	Strong evidence for model inaccuracy. Indicates either missing reaction(s), inaccuracy in biomass definition or presence of incorrect constraints (e.g. reaction reversibility)
YLR146C	SC-met	ARGININE METABOLISM	EXP+, FBA-, MOMA-	Strong evidence for model inaccuracy. Indicates either missing reaction(s), inaccuracy in biomass definition or presence of incorrect constraints (e.g. reaction reversibility)
YLR260W	YPEtOH	SPHINGOGLYCOLIPID METABOLISM	EXP-, FBA+, MOMA+	Strong evidence for model inaccuracy. Indicates either presence of excess reactions, inaccuracy in biomass definition or lack of regulatory constraints
YLR260W	YPTE No Glucose	SPHINGOGLYCOLIPID METABOLISM	EXP-, FBA+, MOMA+	Strong evidence for model inaccuracy. Indicates either presence of excess reactions, inaccuracy in biomass definition or lack of regulatory constraints
YLR295C	YPAc	ATP SYNTHASE	EXP+, FBA-, MOMA-	Strong evidence for model inaccuracy. Indicates either missing reaction(s), inaccuracy in biomass definition or presence of incorrect constraints (e.g. reaction reversibility)
YLR295C	YPEtOH	ATP SYNTHASE	EXP+, FBA-, MOMA-	Strong evidence for model inaccuracy. Indicates either missing reaction(s), inaccuracy in biomass definition or presence of incorrect constraints (e.g. reaction reversibility)
YLR295C	YPGly	ATP SYNTHASE	EXP+, FBA-, MOMA-	Strong evidence for model inaccuracy. Indicates either missing reaction(s), inaccuracy in biomass definition or presence of incorrect constraints (e.g. reaction reversibility)
YLR295C	YPLac	ATP SYNTHASE	EXP+, FBA-, MOMA-	Strong evidence for model inaccuracy. Indicates either missing reaction(s), inaccuracy in biomass definition or presence of incorrect constraints (e.g. reaction reversibility)
YLR295C	SD Minimal Media	ATP SYNTHASE	EXP +, FBA +, MOMA -	Potential similarity between genetic and some environmental perturbation (optimal rerouting performed)
YLR304C	YPTE No Glucose	CITRATE CYCLE (TCA CYCLE)	EXP-, FBA+, MOMA+	Strong evidence for model inaccuracy. Indicates either presence of excess reactions, inaccuracy in biomass definition or lack of regulatory constraints
YLR395C	YPAc	ELECTRON TRANSPORT SYSTEM, COMPLEX IV	EXP+, FBA-, MOMA-	Strong evidence for model inaccuracy. Indicates either missing reaction(s), inaccuracy in biomass definition or presence of incorrect constraints (e.g. reaction reversibility)
YLR395C	YPEtOH	ELECTRON TRANSPORT SYSTEM, COMPLEX IV	EXP+, FBA-, MOMA-	Strong evidence for model inaccuracy. Indicates either missing reaction(s), inaccuracy in biomass definition or presence of incorrect constraints (e.g. reaction reversibility)
YLR395C	YPGly	ELECTRON TRANSPORT SYSTEM, COMPLEX IV	EXP+, FBA-, MOMA-	Strong evidence for model inaccuracy. Indicates either missing reaction(s), inaccuracy in biomass definition or presence of incorrect constraints (e.g. reaction reversibility)
YLR395C	YPLac	ELECTRON TRANSPORT SYSTEM, COMPLEX IV	EXP+, FBA-, MOMA-	Strong evidence for model inaccuracy. Indicates either missing reaction(s), inaccuracy in biomass definition or presence of incorrect constraints (e.g. reaction reversibility)
YLR395C	SD Minimal Media	ELECTRON TRANSPORT SYSTEM, COMPLEX IV	EXP +, FBA +, MOMA -	Potential similarity between genetic and some environmental perturbation (optimal rerouting performed)
YLR395C	YPTE No Glucose	ELECTRON TRANSPORT SYSTEM, COMPLEX IV	EXP+, FBA-, MOMA-	Strong evidence for model inaccuracy. Indicates either missing reaction(s), inaccuracy in biomass definition or presence of incorrect constraints (e.g. reaction reversibility)
YML110C	YPGal	QUINONE BIOSYNTHESIS	EXP+, FBA-, MOMA-	Strong evidence for model inaccuracy. Indicates either missing reaction(s), inaccuracy in biomass definition or presence of incorrect constraints (e.g. reaction reversibility)
YML110C	YPD	QUINONE BIOSYNTHESIS	EXP+, FBA-, MOMA-	Strong evidence for model inaccuracy. Indicates either missing reaction(s), inaccuracy in biomass definition or presence of incorrect constraints (e.g. reaction reversibility)
YML110C	YPTE No O2	QUINONE BIOSYNTHESIS	EXP+, FBA-, MOMA-	Strong evidence for model inaccuracy. Indicates either missing reaction(s), inaccuracy in biomass definition or presence of incorrect constraints (e.g. reaction reversibility)
YML110C	YPRaff	QUINONE BIOSYNTHESIS	EXP+, FBA-, MOMA-	Strong evidence for model inaccuracy. Indicates either missing reaction(s), inaccuracy in biomass definition or presence of incorrect constraints (e.g. reaction reversibility)
YML110C	SC-ade	QUINONE BIOSYNTHESIS	EXP+, FBA-, MOMA-	Strong evidence for model inaccuracy. Indicates either missing reaction(s), inaccuracy in biomass definition or presence of incorrect constraints (e.g. reaction reversibility)
YML110C	Sc-all	QUINONE BIOSYNTHESIS	EXP+, FBA-, MOMA-	Strong evidence for model inaccuracy. Indicates either missing reaction(s), inaccuracy in biomass definition or presence of incorrect constraints (e.g. reaction reversibility)
YML110C	SC-arg	QUINONE BIOSYNTHESIS	EXP+, FBA-, MOMA-	Strong evidence for model inaccuracy. Indicates either missing reaction(s), inaccuracy in biomass definition or presence of incorrect constraints (e.g. reaction reversibility)
YML110C	SC-ino	QUINONE BIOSYNTHESIS	EXP+, FBA-, MOMA-	Strong evidence for model inaccuracy. Indicates either missing reaction(s), inaccuracy in biomass definition or presence of incorrect constraints (e.g. reaction reversibility)
YML110C	SC-lys	QUINONE BIOSYNTHESIS	EXP+, FBA-, MOMA-	Strong evidence for model inaccuracy. Indicates either missing reaction(s), inaccuracy in biomass definition or presence of incorrect constraints (e.g. reaction reversibility)
YML110C	SC-met	QUINONE BIOSYNTHESIS	EXP+, FBA-, MOMA-	Strong evidence for model inaccuracy. Indicates either missing reaction(s), inaccuracy in biomass definition or presence of incorrect constraints (e.g. reaction reversibility)
YML110C	SD Minimal Media	QUINONE BIOSYNTHESIS	EXP+, FBA-, MOMA-	Strong evidence for model inaccuracy. Indicates either missing reaction(s), inaccuracy in biomass definition or presence of incorrect constraints (e.g. reaction reversibility)
YMR062C	SC-arg	ARGININE METABOLISM	EXP+, FBA-, MOMA-	Strong evidence for model inaccuracy. Indicates either missing reaction(s), inaccuracy in biomass definition or presence of incorrect constraints (e.g. reaction reversibility)
YMR062C	SD Minimal Media	ARGININE METABOLISM	EXP+, FBA-, MOMA-	Strong evidence for model inaccuracy. Indicates either missing reaction(s), inaccuracy in biomass definition or presence of incorrect constraints (e.g. reaction reversibility)
YMR105C	YPGal	PENTOSE PHOSPHATE CYCLE	EXP-, FBA+, MOMA+	Strong evidence for model inaccuracy. Indicates either presence of excess reactions, inaccuracy in biomass definition or lack of regulatory constraints
YMR256C	SD Minimal Media	ELECTRON TRANSPORT SYSTEM, COMPLEX IV	EXP +, FBA +, MOMA -	Potential similarity between genetic and some environmental perturbation (optimal rerouting performed)
YMR267W	YPGal	OXIDATIVE PHOSPHORYLATION	EXP+, FBA-, MOMA-	Strong evidence for model inaccuracy. Indicates either missing reaction(s), inaccuracy in biomass definition or presence of incorrect constraints (e.g. reaction reversibility)
YMR267W	YPD	OXIDATIVE PHOSPHORYLATION	EXP+, FBA-, MOMA-	Strong evidence for model inaccuracy. Indicates either missing reaction(s), inaccuracy in biomass definition or presence of incorrect constraints (e.g. reaction reversibility)
YMR267W	YPTE No O2	OXIDATIVE PHOSPHORYLATION	EXP+, FBA-, MOMA-	Strong evidence for model inaccuracy. Indicates either missing reaction(s), inaccuracy in biomass definition or presence of incorrect constraints (e.g. reaction reversibility)
YMR267W	YPRaff	OXIDATIVE PHOSPHORYLATION	EXP+, FBA-, MOMA-	Strong evidence for model inaccuracy. Indicates either missing reaction(s), inaccuracy in biomass definition or presence of incorrect constraints (e.g. reaction reversibility)
YMR267W	SC-ade	OXIDATIVE PHOSPHORYLATION	EXP+, FBA-, MOMA-	Strong evidence for model inaccuracy. Indicates either missing reaction(s), inaccuracy in biomass definition or presence of incorrect constraints (e.g. reaction reversibility)
YMR267W	Sc-all	OXIDATIVE PHOSPHORYLATION	EXP+, FBA-, MOMA-	Strong evidence for model inaccuracy. Indicates either missing reaction(s), inaccuracy in biomass definition or presence of incorrect constraints (e.g. reaction reversibility)
YMR267W	SC-arg	OXIDATIVE PHOSPHORYLATION	EXP+, FBA-, MOMA-	Strong evidence for model inaccuracy. Indicates either missing reaction(s), inaccuracy in biomass definition or presence of incorrect constraints (e.g. reaction reversibility)
YMR267W	SC-ino	OXIDATIVE PHOSPHORYLATION	EXP+, FBA-, MOMA-	Strong evidence for model inaccuracy. Indicates either missing reaction(s), inaccuracy in biomass definition or presence of incorrect constraints (e.g. reaction reversibility)
YMR267W	SC-lys	OXIDATIVE PHOSPHORYLATION	EXP+, FBA-, MOMA-	Strong evidence for model inaccuracy. Indicates either missing reaction(s), inaccuracy in biomass definition or presence of incorrect constraints (e.g. reaction reversibility)
YMR267W	SC-met	OXIDATIVE PHOSPHORYLATION	EXP+, FBA-, MOMA-	Strong evidence for model inaccuracy. Indicates either missing reaction(s), inaccuracy in biomass definition or presence of incorrect constraints (e.g. reaction reversibility)
YMR267W	SD Minimal Media	OXIDATIVE PHOSPHORYLATION	EXP+, FBA-, MOMA-	Strong evidence for model inaccuracy. Indicates either missing reaction(s), inaccuracy in biomass definition or presence of incorrect constraints (e.g. reaction reversibility)
YNL052W	YPAc	ELECTRON TRANSPORT SYSTEM, COMPLEX IV	EXP+, FBA-, MOMA-	Strong evidence for model inaccuracy. Indicates either missing reaction(s), inaccuracy in biomass definition or presence of incorrect constraints (e.g. reaction reversibility)
YNL052W	YPEtOH	ELECTRON TRANSPORT SYSTEM, COMPLEX IV	EXP -, FBA +, MOMA -	Inability to use available rerouting, indicates lack of necessary regulatory adjustments
YNL052W	YPGly	ELECTRON TRANSPORT SYSTEM, COMPLEX IV	EXP -, FBA +, MOMA -	Inability to use available rerouting, indicates lack of necessary regulatory adjustments
YNL052W	YPLac	ELECTRON TRANSPORT SYSTEM, COMPLEX IV	EXP -, FBA +, MOMA -	Inability to use available rerouting, indicates lack of necessary regulatory adjustments
YNL052W	SD Minimal Media	ELECTRON TRANSPORT SYSTEM, COMPLEX IV	EXP +, FBA +, MOMA -	Potential similarity between genetic and some environmental perturbation (optimal rerouting performed)
YNL052W	YPTE No Glucose	ELECTRON TRANSPORT SYSTEM, COMPLEX IV	EXP -, FBA +, MOMA -	Inability to use available rerouting, indicates lack of necessary regulatory adjustments
YNL280C	YPAc	STEROL BIOSYNTHESIS	EXP+, FBA-, MOMA-	Strong evidence for model inaccuracy. Indicates either missing reaction(s), inaccuracy in biomass definition or presence of incorrect constraints (e.g. reaction reversibility)
YNL280C	YPEtOH	STEROL BIOSYNTHESIS	EXP+, FBA-, MOMA-	Strong evidence for model inaccuracy. Indicates either missing reaction(s), inaccuracy in biomass definition or presence of incorrect constraints (e.g. reaction reversibility)
YNL280C	YPGal	STEROL BIOSYNTHESIS	EXP+, FBA-, MOMA-	Strong evidence for model inaccuracy. Indicates either missing reaction(s), inaccuracy in biomass definition or presence of incorrect constraints (e.g. reaction reversibility)
YNL280C	YPD	STEROL BIOSYNTHESIS	EXP+, FBA-, MOMA-	Strong evidence for model inaccuracy. Indicates either missing reaction(s), inaccuracy in biomass definition or presence of incorrect constraints (e.g. reaction reversibility)
YNL280C	YPGly	STEROL BIOSYNTHESIS	EXP+, FBA-, MOMA-	Strong evidence for model inaccuracy. Indicates either missing reaction(s), inaccuracy in biomass definition or presence of incorrect constraints (e.g. reaction reversibility)
YNL280C	YPLac	STEROL BIOSYNTHESIS	EXP+, FBA-, MOMA-	Strong evidence for model inaccuracy. Indicates either missing reaction(s), inaccuracy in biomass definition or presence of incorrect constraints (e.g. reaction reversibility)
YNL280C	YPRaff	STEROL BIOSYNTHESIS	EXP+, FBA-, MOMA-	Strong evidence for model inaccuracy. Indicates either missing reaction(s), inaccuracy in biomass definition or presence of incorrect constraints (e.g. reaction reversibility)
YNL280C	SC-ade	STEROL BIOSYNTHESIS	EXP+, FBA-, MOMA-	Strong evidence for model inaccuracy. Indicates either missing reaction(s), inaccuracy in biomass definition or presence of incorrect constraints (e.g. reaction reversibility)
YNL280C	Sc-all	STEROL BIOSYNTHESIS	EXP+, FBA-, MOMA-	Strong evidence for model inaccuracy. Indicates either missing reaction(s), inaccuracy in biomass definition or presence of incorrect constraints (e.g. reaction reversibility)
YNL280C	SC-arg	STEROL BIOSYNTHESIS	EXP+, FBA-, MOMA-	Strong evidence for model inaccuracy. Indicates either missing reaction(s), inaccuracy in biomass definition or presence of incorrect constraints (e.g. reaction reversibility)
YNL280C	SC-ino	STEROL BIOSYNTHESIS	EXP+, FBA-, MOMA-	Strong evidence for model inaccuracy. Indicates either missing reaction(s), inaccuracy in biomass definition or presence of incorrect constraints (e.g. reaction reversibility)
YNL280C	SC-lys	STEROL BIOSYNTHESIS	EXP+, FBA-, MOMA-	Strong evidence for model inaccuracy. Indicates either missing reaction(s), inaccuracy in biomass definition or presence of incorrect constraints (e.g. reaction reversibility)
YNL280C	SD Minimal Media	STEROL BIOSYNTHESIS	EXP+, FBA-, MOMA-	Strong evidence for model inaccuracy. Indicates either missing reaction(s), inaccuracy in biomass definition or presence of incorrect constraints (e.g. reaction reversibility)
YNL316C	YPGal	PHENYLALANINE, TYROSINE AND TRYPTOPHAN BIOSYNTHES	EXP+, FBA-, MOMA-	Strong evidence for model inaccuracy. Indicates either missing reaction(s), inaccuracy in biomass definition or presence of incorrect constraints (e.g. reaction reversibility)
YNL316C	YPD	PHENYLALANINE, TYROSINE AND TRYPTOPHAN BIOSYNTHES	EXP+, FBA-, MOMA-	Strong evidence for model inaccuracy. Indicates either missing reaction(s), inaccuracy in biomass definition or presence of incorrect constraints (e.g. reaction reversibility)
YNL316C	YPRaff	PHENYLALANINE, TYROSINE AND TRYPTOPHAN BIOSYNTHES	EXP+, FBA-, MOMA-	Strong evidence for model inaccuracy. Indicates either missing reaction(s), inaccuracy in biomass definition or presence of incorrect constraints (e.g. reaction reversibility)
YNR033W	SC-ade	FOLATE BIOSYNTHESIS	EXP +, FBA +, MOMA -	Potential similarity between genetic and some environmental perturbation (optimal rerouting performed)
YNR033W	Sc-all	FOLATE BIOSYNTHESIS	EXP +, FBA +, MOMA -	Potential similarity between genetic and some environmental perturbation (optimal rerouting performed)
YNR033W	SC-arg	FOLATE BIOSYNTHESIS	EXP +, FBA +, MOMA -	Potential similarity between genetic and some environmental perturbation (optimal rerouting performed)
YNR033W	SC-ino	FOLATE BIOSYNTHESIS	EXP +, FBA +, MOMA -	Potential similarity between genetic and some environmental perturbation (optimal rerouting performed)
YNR033W	SC-lys	FOLATE BIOSYNTHESIS	EXP +, FBA +, MOMA -	Potential similarity between genetic and some environmental perturbation (optimal rerouting performed)
YNR033W	SC-met	FOLATE BIOSYNTHESIS	EXP +, FBA +, MOMA -	Potential similarity between genetic and some environmental perturbation (optimal rerouting performed)
YNR033W	SD Minimal Media	FOLATE BIOSYNTHESIS	EXP +, FBA +, MOMA -	Potential similarity between genetic and some environmental perturbation (optimal rerouting performed)
YNR041C	YPGal	QUINONE BIOSYNTHESIS	EXP+, FBA-, MOMA-	Strong evidence for model inaccuracy. Indicates either missing reaction(s), inaccuracy in biomass definition or presence of incorrect constraints (e.g. reaction reversibility)
YNR041C	YPD	QUINONE BIOSYNTHESIS	EXP+, FBA-, MOMA-	Strong evidence for model inaccuracy. Indicates either missing reaction(s), inaccuracy in biomass definition or presence of incorrect constraints (e.g. reaction reversibility)
YNR041C	YPTE No O2	QUINONE BIOSYNTHESIS	EXP+, FBA-, MOMA-	Strong evidence for model inaccuracy. Indicates either missing reaction(s), inaccuracy in biomass definition or presence of incorrect constraints (e.g. reaction reversibility)
YNR041C	YPRaff	QUINONE BIOSYNTHESIS	EXP+, FBA-, MOMA-	Strong evidence for model inaccuracy. Indicates either missing reaction(s), inaccuracy in biomass definition or presence of incorrect constraints (e.g. reaction reversibility)
YNR041C	SC-ade	QUINONE BIOSYNTHESIS	EXP+, FBA-, MOMA-	Strong evidence for model inaccuracy. Indicates either missing reaction(s), inaccuracy in biomass definition or presence of incorrect constraints (e.g. reaction reversibility)
YNR041C	Sc-all	QUINONE BIOSYNTHESIS	EXP+, FBA-, MOMA-	Strong evidence for model inaccuracy. Indicates either missing reaction(s), inaccuracy in biomass definition or presence of incorrect constraints (e.g. reaction reversibility)
YNR041C	SC-arg	QUINONE BIOSYNTHESIS	EXP+, FBA-, MOMA-	Strong evidence for model inaccuracy. Indicates either missing reaction(s), inaccuracy in biomass definition or presence of incorrect constraints (e.g. reaction reversibility)
YNR041C	SC-ino	QUINONE BIOSYNTHESIS	EXP+, FBA-, MOMA-	Strong evidence for model inaccuracy. Indicates either missing reaction(s), inaccuracy in biomass definition or presence of incorrect constraints (e.g. reaction reversibility)
YNR041C	SC-lys	QUINONE BIOSYNTHESIS	EXP+, FBA-, MOMA-	Strong evidence for model inaccuracy. Indicates either missing reaction(s), inaccuracy in biomass definition or presence of incorrect constraints (e.g. reaction reversibility)
YNR041C	SC-met	QUINONE BIOSYNTHESIS	EXP+, FBA-, MOMA-	Strong evidence for model inaccuracy. Indicates either missing reaction(s), inaccuracy in biomass definition or presence of incorrect constraints (e.g. reaction reversibility)
YNR041C	SD Minimal Media	QUINONE BIOSYNTHESIS	EXP+, FBA-, MOMA-	Strong evidence for model inaccuracy. Indicates either missing reaction(s), inaccuracy in biomass definition or presence of incorrect constraints (e.g. reaction reversibility)
YOL052C	SC-ade	ARGININE METABOLISM	EXP+, FBA-, MOMA-	Strong evidence for model inaccuracy. Indicates either missing reaction(s), inaccuracy in biomass definition or presence of incorrect constraints (e.g. reaction reversibility)
YOL052C	Sc-all	ARGININE METABOLISM	EXP+, FBA-, MOMA-	Strong evidence for model inaccuracy. Indicates either missing reaction(s), inaccuracy in biomass definition or presence of incorrect constraints (e.g. reaction reversibility)
YOL052C	SC-arg	ARGININE METABOLISM	EXP+, FBA-, MOMA-	Strong evidence for model inaccuracy. Indicates either missing reaction(s), inaccuracy in biomass definition or presence of incorrect constraints (e.g. reaction reversibility)
YOL052C	SC-ino	ARGININE METABOLISM	EXP+, FBA-, MOMA-	Strong evidence for model inaccuracy. Indicates either missing reaction(s), inaccuracy in biomass definition or presence of incorrect constraints (e.g. reaction reversibility)
YOL052C	SC-lys	ARGININE METABOLISM	EXP+, FBA-, MOMA-	Strong evidence for model inaccuracy. Indicates either missing reaction(s), inaccuracy in biomass definition or presence of incorrect constraints (e.g. reaction reversibility)
YOL052C	SC-met	ARGININE METABOLISM	EXP+, FBA-, MOMA-	Strong evidence for model inaccuracy. Indicates either missing reaction(s), inaccuracy in biomass definition or presence of incorrect constraints (e.g. reaction reversibility)
YOL055C	SC-ade	THIAMINE (VITAMIN B1) METABOLISM	EXP+, FBA-, MOMA-	Strong evidence for model inaccuracy. Indicates either missing reaction(s), inaccuracy in biomass definition or presence of incorrect constraints (e.g. reaction reversibility)
YOL055C	Sc-all	THIAMINE (VITAMIN B1) METABOLISM	EXP+, FBA-, MOMA-	Strong evidence for model inaccuracy. Indicates either missing reaction(s), inaccuracy in biomass definition or presence of incorrect constraints (e.g. reaction reversibility)
YOL055C	SC-arg	THIAMINE (VITAMIN B1) METABOLISM	EXP+, FBA-, MOMA-	Strong evidence for model inaccuracy. Indicates either missing reaction(s), inaccuracy in biomass definition or presence of incorrect constraints (e.g. reaction reversibility)
YOL055C	SC-ino	THIAMINE (VITAMIN B1) METABOLISM	EXP+, FBA-, MOMA-	Strong evidence for model inaccuracy. Indicates either missing reaction(s), inaccuracy in biomass definition or presence of incorrect constraints (e.g. reaction reversibility)
YOL055C	SC-lys	THIAMINE (VITAMIN B1) METABOLISM	EXP+, FBA-, MOMA-	Strong evidence for model inaccuracy. Indicates either missing reaction(s), inaccuracy in biomass definition or presence of incorrect constraints (e.g. reaction reversibility)
YOL055C	SC-met	THIAMINE (VITAMIN B1) METABOLISM	EXP+, FBA-, MOMA-	Strong evidence for model inaccuracy. Indicates either missing reaction(s), inaccuracy in biomass definition or presence of incorrect constraints (e.g. reaction reversibility)
YOL055C	SD Minimal Media	THIAMINE (VITAMIN B1) METABOLISM	EXP+, FBA-, MOMA-	Strong evidence for model inaccuracy. Indicates either missing reaction(s), inaccuracy in biomass definition or presence of incorrect constraints (e.g. reaction reversibility)
YOL064C	SD Minimal Media	CYSTEINE BIOSYNTHESIS	EXP-, FBA+, MOMA+	Strong evidence for model inaccuracy. Indicates either presence of excess reactions, inaccuracy in biomass definition or lack of regulatory constraints
YOL096C	YPAc	QUINONE BIOSYNTHESIS	EXP+, FBA-, MOMA-	Strong evidence for model inaccuracy. Indicates either missing reaction(s), inaccuracy in biomass definition or presence of incorrect constraints (e.g. reaction reversibility)
YOL096C	YPEtOH	QUINONE BIOSYNTHESIS	EXP+, FBA-, MOMA-	Strong evidence for model inaccuracy. Indicates either missing reaction(s), inaccuracy in biomass definition or presence of incorrect constraints (e.g. reaction reversibility)
YOL096C	YPGal	QUINONE BIOSYNTHESIS	EXP+, FBA-, MOMA-	Strong evidence for model inaccuracy. Indicates either missing reaction(s), inaccuracy in biomass definition or presence of incorrect constraints (e.g. reaction reversibility)
YOL096C	YPD	QUINONE BIOSYNTHESIS	EXP+, FBA-, MOMA-	Strong evidence for model inaccuracy. Indicates either missing reaction(s), inaccuracy in biomass definition or presence of incorrect constraints (e.g. reaction reversibility)
YOL096C	YPGly	QUINONE BIOSYNTHESIS	EXP+, FBA-, MOMA-	Strong evidence for model inaccuracy. Indicates either missing reaction(s), inaccuracy in biomass definition or presence of incorrect constraints (e.g. reaction reversibility)
YOL096C	YPLac	QUINONE BIOSYNTHESIS	EXP+, FBA-, MOMA-	Strong evidence for model inaccuracy. Indicates either missing reaction(s), inaccuracy in biomass definition or presence of incorrect constraints (e.g. reaction reversibility)
YOL096C	YPTE No O2	QUINONE BIOSYNTHESIS	EXP+, FBA-, MOMA-	Strong evidence for model inaccuracy. Indicates either missing reaction(s), inaccuracy in biomass definition or presence of incorrect constraints (e.g. reaction reversibility)
YOL096C	YPRaff	QUINONE BIOSYNTHESIS	EXP+, FBA-, MOMA-	Strong evidence for model inaccuracy. Indicates either missing reaction(s), inaccuracy in biomass definition or presence of incorrect constraints (e.g. reaction reversibility)
YOL096C	SC-ade	QUINONE BIOSYNTHESIS	EXP+, FBA-, MOMA-	Strong evidence for model inaccuracy. Indicates either missing reaction(s), inaccuracy in biomass definition or presence of incorrect constraints (e.g. reaction reversibility)
YOL096C	Sc-all	QUINONE BIOSYNTHESIS	EXP+, FBA-, MOMA-	Strong evidence for model inaccuracy. Indicates either missing reaction(s), inaccuracy in biomass definition or presence of incorrect constraints (e.g. reaction reversibility)
YOL096C	SC-arg	QUINONE BIOSYNTHESIS	EXP+, FBA-, MOMA-	Strong evidence for model inaccuracy. Indicates either missing reaction(s), inaccuracy in biomass definition or presence of incorrect constraints (e.g. reaction reversibility)
YOL096C	SC-ino	QUINONE BIOSYNTHESIS	EXP+, FBA-, MOMA-	Strong evidence for model inaccuracy. Indicates either missing reaction(s), inaccuracy in biomass definition or presence of incorrect constraints (e.g. reaction reversibility)
YOL096C	SC-lys	QUINONE BIOSYNTHESIS	EXP+, FBA-, MOMA-	Strong evidence for model inaccuracy. Indicates either missing reaction(s), inaccuracy in biomass definition or presence of incorrect constraints (e.g. reaction reversibility)
YOL096C	SC-met	QUINONE BIOSYNTHESIS	EXP+, FBA-, MOMA-	Strong evidence for model inaccuracy. Indicates either missing reaction(s), inaccuracy in biomass definition or presence of incorrect constraints (e.g. reaction reversibility)
YOL096C	SD Minimal Media	QUINONE BIOSYNTHESIS	EXP+, FBA-, MOMA-	Strong evidence for model inaccuracy. Indicates either missing reaction(s), inaccuracy in biomass definition or presence of incorrect constraints (e.g. reaction reversibility)
YOL096C	YPTE No Glucose	QUINONE BIOSYNTHESIS	EXP+, FBA-, MOMA-	Strong evidence for model inaccuracy. Indicates either missing reaction(s), inaccuracy in biomass definition or presence of incorrect constraints (e.g. reaction reversibility)
YOR136W	YPAc	CITRATE CYCLE (TCA CYCLE)	EXP-, FBA+, MOMA+	Strong evidence for model inaccuracy. Indicates either presence of excess reactions, inaccuracy in biomass definition or lack of regulatory constraints
YOR136W	YPLac	CITRATE CYCLE (TCA CYCLE)	EXP-, FBA+, MOMA+	Strong evidence for model inaccuracy. Indicates either presence of excess reactions, inaccuracy in biomass definition or lack of regulatory constraints
YOR241W	SC-met	FOLATE BIOSYNTHESIS	EXP-, FBA+, MOMA+	Strong evidence for model inaccuracy. Indicates either presence of excess reactions, inaccuracy in biomass definition or lack of regulatory constraints
YOR241W	SD Minimal Media	FOLATE BIOSYNTHESIS	EXP-, FBA+, MOMA+	Strong evidence for model inaccuracy. Indicates either presence of excess reactions, inaccuracy in biomass definition or lack of regulatory constraints
YOR241W	YPTE No Glucose	FOLATE BIOSYNTHESIS	EXP-, FBA+, MOMA+	Strong evidence for model inaccuracy. Indicates either presence of excess reactions, inaccuracy in biomass definition or lack of regulatory constraints
YOR303W	SC-arg	ARGININE METABOLISM	EXP-, FBA+, MOMA+	Strong evidence for model inaccuracy. Indicates either presence of excess reactions, inaccuracy in biomass definition or lack of regulatory constraints
YPL214C	SC-ade	THIAMINE (VITAMIN B1) METABOLISM	EXP+, FBA-, MOMA-	Strong evidence for model inaccuracy. Indicates either missing reaction(s), inaccuracy in biomass definition or presence of incorrect constraints (e.g. reaction reversibility)
YPL214C	Sc-all	THIAMINE (VITAMIN B1) METABOLISM	EXP+, FBA-, MOMA-	Strong evidence for model inaccuracy. Indicates either missing reaction(s), inaccuracy in biomass definition or presence of incorrect constraints (e.g. reaction reversibility)
YPL214C	SC-arg	THIAMINE (VITAMIN B1) METABOLISM	EXP+, FBA-, MOMA-	Strong evidence for model inaccuracy. Indicates either missing reaction(s), inaccuracy in biomass definition or presence of incorrect constraints (e.g. reaction reversibility)
YPL214C	SC-ino	THIAMINE (VITAMIN B1) METABOLISM	EXP+, FBA-, MOMA-	Strong evidence for model inaccuracy. Indicates either missing reaction(s), inaccuracy in biomass definition or presence of incorrect constraints (e.g. reaction reversibility)
YPL214C	SC-lys	THIAMINE (VITAMIN B1) METABOLISM	EXP+, FBA-, MOMA-	Strong evidence for model inaccuracy. Indicates either missing reaction(s), inaccuracy in biomass definition or presence of incorrect constraints (e.g. reaction reversibility)
YPL214C	SC-met	THIAMINE (VITAMIN B1) METABOLISM	EXP+, FBA-, MOMA-	Strong evidence for model inaccuracy. Indicates either missing reaction(s), inaccuracy in biomass definition or presence of incorrect constraints (e.g. reaction reversibility)
YPL214C	SD Minimal Media	THIAMINE (VITAMIN B1) METABOLISM	EXP+, FBA-, MOMA-	Strong evidence for model inaccuracy. Indicates either missing reaction(s), inaccuracy in biomass definition or presence of incorrect constraints (e.g. reaction reversibility)
YPR020W	YPAc	ATP SYNTHASE	EXP+, FBA-, MOMA-	Strong evidence for model inaccuracy. Indicates either missing reaction(s), inaccuracy in biomass definition or presence of incorrect constraints (e.g. reaction reversibility)
YPR020W	YPEtOH	ATP SYNTHASE	EXP+, FBA-, MOMA-	Strong evidence for model inaccuracy. Indicates either missing reaction(s), inaccuracy in biomass definition or presence of incorrect constraints (e.g. reaction reversibility)
YPR020W	YPGly	ATP SYNTHASE	EXP+, FBA-, MOMA-	Strong evidence for model inaccuracy. Indicates either missing reaction(s), inaccuracy in biomass definition or presence of incorrect constraints (e.g. reaction reversibility)
YPR020W	YPLac	ATP SYNTHASE	EXP+, FBA-, MOMA-	Strong evidence for model inaccuracy. Indicates either missing reaction(s), inaccuracy in biomass definition or presence of incorrect constraints (e.g. reaction reversibility)
YPR020W	SD Minimal Media	ATP SYNTHASE	EXP +, FBA +, MOMA -	Potential similarity between genetic and some environmental perturbation (optimal rerouting performed)
YPR020W	YPTE No Glucose	ATP SYNTHASE	EXP+, FBA-, MOMA-	Strong evidence for model inaccuracy. Indicates either missing reaction(s), inaccuracy in biomass definition or presence of incorrect constraints (e.g. reaction reversibility)
YPR069C	SC-ade	ARGININE METABOLISM	EXP+, FBA-, MOMA-	Strong evidence for model inaccuracy. Indicates either missing reaction(s), inaccuracy in biomass definition or presence of incorrect constraints (e.g. reaction reversibility)
YPR069C	Sc-all	ARGININE METABOLISM	EXP+, FBA-, MOMA-	Strong evidence for model inaccuracy. Indicates either missing reaction(s), inaccuracy in biomass definition or presence of incorrect constraints (e.g. reaction reversibility)
YPR069C	SC-arg	ARGININE METABOLISM	EXP+, FBA-, MOMA-	Strong evidence for model inaccuracy. Indicates either missing reaction(s), inaccuracy in biomass definition or presence of incorrect constraints (e.g. reaction reversibility)
YPR069C	SC-ino	ARGININE METABOLISM	EXP+, FBA-, MOMA-	Strong evidence for model inaccuracy. Indicates either missing reaction(s), inaccuracy in biomass definition or presence of incorrect constraints (e.g. reaction reversibility)
YPR069C	SC-lys	ARGININE METABOLISM	EXP+, FBA-, MOMA-	Strong evidence for model inaccuracy. Indicates either missing reaction(s), inaccuracy in biomass definition or presence of incorrect constraints (e.g. reaction reversibility)
YPR069C	SC-met	ARGININE METABOLISM	EXP+, FBA-, MOMA-	Strong evidence for model inaccuracy. Indicates either missing reaction(s), inaccuracy in biomass definition or presence of incorrect constraints (e.g. reaction reversibility)
